# Supplementary material for: Does the Metabolome of Wild-like Dendrobium officinale of Different Origins Have Regional Differences?
Source: Molecules. 2022 Oct 18;27(20):7024. doi: 10.3390/molecules27207024 (PMC9609934; doi:10.3390/molecules27207024)
Supplement: Supplementary file 1 [file molecules-27-07024-s001.zip]

Archive with 9 entries (9 files):
- supplementary table S1.xlsx
- supplementary table S2.xlsx
- supplementary table S3.xlsx
- supplementary table S4.xlsx
- supplementary table S5.xlsx
- supplementary table S6.xlsx
- supplementary table S7.xlsx
- supplementary table S8.xlsx
- supplementary table S9.xlsx
