# Supplementary material for: Does the Metabolome of Wild-like Dendrobium officinale of Different Origins Have Regional Differences?
Source: Molecules. 2022 Oct 18;27(20):7024. doi: 10.3390/molecules27207024 (PMC9609934; doi:10.3390/molecules27207024)
Supplement: Supplementary file 1 [file molecules-27-07024-s001.zip › supplementary table S1.xlsx]

## Sheet: Sheet1
Index	Q1 (Da)	Q3(Da)	Rt (min)	Molecular Weight (Da)	Formula	Compounds	Class I	Class II	GP1	GP2	GP3	RS1	RS2	RS3	ZJ1	ZJ2	ZJ3	mix01	mix02	mix03
GQ512001	771.13	609.098	2.68	772.17	C33H40O21	Quercetin-O-rutinoside-hexose	Flavonoids	Flavonols	108160	21308	96059	328070	474590	557980	597890	56492	679030	251230	230600	228410
GQ512002	623.1	315.023	3.9	624.14	C28H32O16	Isorhamnetin-3-O-rutinoside	Flavonoids	Flavonols	127320	119820	153410	1118200	749170	1133600	877610	155040	519650	427650	481270	430230
GQ512006	611.16	465.099	3.59	610.126	C27H30O16	Quercetin-3-O-glucoside-7-O-rhamnoside	Flavonoids	Flavonols	225950	120170	220470	1368600	1105000	1463300	1103700	118860	1192400	612850	444900	483000
Li512117	611.16	465.099	3.89	610.126	C27H30O16	Quercetin 3-O-rhanosylgalactoside	Flavonoids	Flavonols	195670	127570	225020	1334300	1173500	1593700	1136700	119870	1196100	615220	447550	463510
Qingke_Rfmb056-der14-3	591.21	387.144	4.41	592.186	C29H36O13	(+)-Medioresinol-aceGlu	Lignans and Coumarins	Lignans	18578	8393.3	94467	74742	92102	96648	255010	137870	138100	102850	89980	76238
Qingke_Rfmb087-1-1	311.22	293.213	7.51	312.208	C18H32O4	13-Oxo-9-hydroxy-10-octadecenoic acid	Lipids	Free fatty acids	2717200	5130000	4253800	7710000	12200000	9231200	13234000	6375500	5393400	8192200	7970600	7990100
Qingke_Rfmb089-2-3	313.24	295.233	7.48	314.222	C18H34O4	9,10-Dihydroxy-12-octadecenoic acid	Lipids	Free fatty acids	9	9	9	332110	120280	1644900	9	9	9	710730	694180	706640
Qingke_Rfmb090-1-3	295.23	195.139	9.03	296.214	C18H32O3	13-Hydroxy-9,11-octadecadienoic acid	Lipids	Free fatty acids	570460	493510	468890	1349800	1510600	1828300	755060	645620	699430	1411300	1407600	1335200
Qingke_Rfmb091-1-1	295.23	195.139	9.03	296.214	C18H32O3	9-Hydroxy-10,12-octadecadienoic acid	Lipids	Free fatty acids	562880	497570	464290	1324800	1403100	1802000	750340	631910	695820	1411600	1354600	1335200
Qingke_Rfmb257-der01-3	519.19	357.134	4.17	520.168	C26H32O11	Pinoresinol-Hexose	Lignans and Coumarins	Lignans	6745.7	2889.7	14395	35825	39062	19628	40150	36392	43958	25453	24443	24800
Qingke_Rfmb262-der01-3	579.21	417.158	4.19	580.186	C28H36O13	Syringaresinol-Hex	Lignans and Coumarins	Lignans	4866100	5717700	9732500	11112000	10195000	9225200	15987000	14313000	18743000	10834000	10161000	11206000
Qingke_Rfmb262-der14-1	621.21	417.156	4.39	622.195	C30H38O14	Syringaresinol-aceGlu	Lignans and Coumarins	Lignans	1684000	1721700	6068100	6565100	5932400	7822000	13774000	8115500	9845400	6529700	6739800	6570800
Qingke_Rfmb318-1-2	144.1	84.0813	0.89	144.092	C7H14NO2+	Proline βine(ProBet)	Amino acids and derivatives	Amino acids and derivatives	639320	265820	361000	143690	141780	208500	267000	191730	243090	309120	389060	386020
Qingke_Rfmb319-1-2	130.09	84.0843	0.91	129.07	C6H11NO2	Pipecolic acid	Amino acids and derivatives	Amino acids and derivatives	250860	60304	179680	1024900	603410	218090	568290	484750	2235100	1345500	1470400	1852500
Qingke_Rfmb320-1-3	144.1	84.0813	0.89	143.085	C7H13NO2	1,2-N-Methylpipecolic acid	Amino acids and derivatives	Amino acids and derivatives	1418700	683800	928660	405370	433050	554460	670090	467550	629010	822020	992310	1020100
YC512115	325.18	163.129	0.83	324.132	C19H20N2O3	Nicotine-Hex	Alkaloids	Alkaloids	25715	14871	30018	14039	16324	20862	17667	12819	15351	17109	24726	22521
YC512118	282.28	247.243	11.19	281.249	C18H35NO	Octadecenoic amide	Others	Others	217970	335360	140600	412590	528250	594190	260190	171000	385430	211830	271370	295120
mws0001	133.05	74	0.74	132.046	C4H8N2O3	L-Asparagine Anhydrous	Amino acids and derivatives	Amino acids and derivatives	9	3917.7	12545	6156.6	9725.5	2686.5	6058.9	9	2910.2	47869	44963	68453
mws0014	193.06	134.01	4.03	194.049	C10H10O4	Ferulic acid	Phenolic acids	Phenolic acids	395940	160750	242550	291690	209160	162220	172850	285500	90857	253550	249720	225200
mws0018	203	83	0.6	202.197	C10H26N4	Spermine	Alkaloids	Phenolamine	8194600	7952600	9904700	7801900	8567000	9014700	8324100	7483000	7741400	8854400	12455000	12248000
mws0024	169.02	125	1.75	170.015	C7H6O5	Gallic acid	Flavonoids	Flavanols	70789	73087	25557	90148	111860	77421	63120	138310	124420	145880	146600	163580
mws0027	197.05	123	3.38	198.044	C9H10O5	Syringic acid	Phenolic acids	Phenolic acids	755300	502480	808120	514030	570680	280050	228670	126290	150860	462990	494820	476910
mws0028	167	108	3.29	168.035	C8H8O4	Vanillic acid	Phenolic acids	Phenolic acids	354590	218820	211170	150350	81205	65940	87452	59397	94462	165180	167010	171350
mws0044	303.06	125	4.09	304.047	C15H12O7	Taxifolin	Flavonoids	Dihydroflavonol	127690	92747	85670	203910	301300	141490	499850	151410	285060	242770	233000	223330
mws0045	449.1	303.05	4.28	448.082	C21H20O11	Quercitrin	Flavonoids	Flavonols	404.82	9	9	25701	19323	25294	34831	1001	40364	9857.8	9188.5	11010
mws0059	609.1	301	3.73	610.126	C27H30O16	Rutin	Flavonoids	Flavonols	4836800	2351400	4540800	20071000	17464000	20377000	20016000	1721000	19893000	12519000	11878000	10873000
mws0061	463.1	300	3.65	464.076	C21H20O12	Hyperin	Flavonoids	Flavonols	85544	22802	54676	442470	355390	587060	218490	60145	360510	189460	182520	198920
mws0066	315.06	151	5.81	316.047	C16H12O7	Isorhamnetin	Flavonoids	Flavonols	10854	12273	12156	7779.1	10947	10312	25563	11594	10866	21402	16024	13675
mws0072	433.11	271.01	3.75	432.088	C21H20O10	Apigenin 5-O-glucoside	Flavonoids	Flavonoid	25417	20932	17496	283640	184810	187610	124640	69685	26146	98489	73271	81630
mws0091	463.09	300.03	3.98	464.076	C21H20O12	Isoquercitrin	Flavonoids	Flavonols	65902	19179	36572	336710	308010	455160	149310	37154	278930	150610	145380	155340
mws0093	179.08	146	3.86	180.07	C10H12O3	Coniferyl alcohol	Phenolic acids	Phenolic acids	153520	99117	104090	82137	65946	91878	123660	104630	87499	115230	112510	110260
mws0097	357.14	151	5.36	358.125	C20H22O6	Pinoresinol	Lignans and Coumarins	Lignans	21485	16279	55746	30863	31912	26799	24439	36254	26390	52555	54527	52130
mws0119	227.2	227.203	10.85	228.19	C14H28O2	Myristic Acid	Lipids	Free fatty acids	23851000	28282000	26112000	34227000	29994000	40474000	31367000	30081000	29744000	29940000	32970000	30930000
mws0120	258.11	104.111	0.76	257.103	C8H20NO6P	Choline alfoscerate	Lipids	PC	175520	279120	247360	89543	86333	76434	235390	218830	264820	126440	175860	181770
mws0126	524.37	184.078	10.02	523.325	C26H54NO7P	1-Stearoyl-sn-glycero-3-phosphocholine	Lipids	LPC	102820	72986	64735	152340	135510	99018	263830	71885	68408	181690	182850	203000
mws0133	123.1	79.9	1.49	122.043	C6H6N2O	Nicotinamide	Others	Vitamin	994140	745070	905310	587020	674290	520260	956300	722780	737570	794110	875390	909530
mws0145	151.05	93	4.09	152.041	C8H8O3	2-Methoxybenzoic acid	Phenolic acids	Phenolic acids	2805.3	437.43	1272.2	9	1526.2	917.85	29021	3840.1	2464.4	3341.7	3980	3758
mws0147	117.1	59	2.09	118.055	C5H10O3	3-Hydroxy-3-methyl butyric acid	Organic acids	Organic acids	455240	198240	426070	202270	107450	82431	67918	56588	49870	172490	179750	188140
mws0154	173.05	93	0.94	174.044	C7H10O5	Shikimic acid	Organic acids	Organic acids	896750	1059300	754930	7912200	8734300	6954700	689060	1402600	937930	5393600	6301900	5573400
mws0178	353.1	191.01	2.74	354.079	C16H18O9	Chlorogenic acid	Phenolic acids	Phenolic acids	4176.5	4639.3	3777.9	2610.7	2543.3	3566.6	638830	2673.8	5101.7	57067	56274	54557
mws0183	153.1	109	2.55	154.021	C7H6O4	Protocatechuic acid	Flavonoids	Flavanols	1339300	985140	1236500	981690	805960	651170	520380	470570	492290	1316800	1293900	1314900
mws0191	118.1	59	0.78	117.07	C5H11NO2	Betaine	Alkaloids	Alkaloids	880650	522500	679090	310290	311120	238600	593210	553330	937910	567390	579890	715170
mws0192	117.03	73	1.31	118.021	C4H6O4	Succinic acid	Organic acids	Organic acids	1057600	610170	707730	4476100	1009000	1413900	1220900	872340	639190	814660	1716900	958410
mws0198	179	71	0.76	180.053	C6H12O6	D-(+)-Glucose	Others	Saccharides and Alcohols	487960	572020	322330	424040	464680	480880	224850	504260	351390	281240	313650	330810
mws0213	151	71	0.77	152.058	C5H12O5	Ribitol	Others	Saccharides and Alcohols	7119.3	6978.4	10176	9128.6	6670	8834.3	18767	25637	25171	8596.3	10931	10016
mws0214	181	71	0.74	182.067	C6H14O6	D-Sorbitol	Others	Saccharides and Alcohols	26732	45829	24852	40550	32538	38600	72828	153210	134280	35224	30226	27782
mws0216	132.06	86	0.76	131.05	C5H9NO3	Trans-4-Hydroxy-L-proline	Amino acids and derivatives	Amino acids and derivatives	2448800	1597000	1144500	4252400	2370200	1557400	907850	1977100	2008300	2845200	3488800	4480000
mws0219	132	88	0.71	133.03	C4H7NO4	L-AsparticAcid	Amino acids and derivatives	Amino acids and derivatives	361590	285850	615970	293540	357700	355880	350060	568790	345910	361590	353530	354520
mws0221	241	152	0.77	240.012	C6H12N2O4S2	L-(-)-Cystine	Amino acids and derivatives	Amino acids and derivatives	46267	42628	36280	31859	32326	25645	19497	23768	27674	39163	45792	44147
mws0227	132.1	86.2	1.2	131.085	C6H13NO2	L-Leucine	Amino acids and derivatives	Amino acids and derivatives	26404000	31695000	26380000	56974000	30447000	28520000	21066000	31701000	31483000	41645000	44464000	50137000
mws0232	377	243	3.21	376.12	C17H20N4O6	Riboflavin	Others	Vitamin	308390	335510	271230	226400	282160	271720	256050	195220	226140	263000	175160	174610
mws0237	187.1	125	4.43	188.093	C9H16O4	Anchoic Acid	Organic acids	Organic acids	10596000	6797100	10297000	4484500	4517900	4138500	3751700	3856400	4079700	5730000	5559400	5310200
mws0248	243.1	110	1.19	244.058	C9H12N2O6	Uridine	Nucleotides and derivatives	Nucleotides and derivatives	200490	187030	193230	255030	299690	316760	141180	116070	130620	216040	246130	215150
mws0250	182.1	136.1	1.13	181.065	C9H11NO3	L-(-)-Tyrosine	Amino acids and derivatives	Amino acids and derivatives	8983300	7469000	11192000	12679000	5038000	4389900	4684700	6210900	10947000	11802000	14191000	15618000
mws0254	156.1	110	0.68	155.061	C6H9N3O2	L-Histidine	Amino acids and derivatives	Amino acids and derivatives	3631900	1145400	3089000	1984600	1187200	1127500	718500	801580	1718100	2561600	2880500	3255400
mws0255	112	95	0.75	111.038	C4H5N3O	Cytosine	Nucleotides and derivatives	Nucleotides and derivatives	364860	354090	297420	379990	508650	319420	329750	582230	270850	410110	411810	461040
mws0256	118.1	72.1	0.84	117.07	C5H11NO2	L-Valine	Amino acids and derivatives	Amino acids and derivatives	1394800	820140	1391200	2729400	1853600	1358700	824770	1345600	1615400	1862300	2159200	2687800
mws0258	132	86	1.23	131.085	C6H13NO2	L-Isoleucine	Amino acids and derivatives	Amino acids and derivatives	29021000	34987000	29431000	60852000	33022000	30685000	22800000	34275000	34371000	45328000	47571000	53227000
mws0260	175	116	0.73	174.1	C6H14N4O2	L-(+)-Arginine	Amino acids and derivatives	Amino acids and derivatives	67177000	7689800	81273000	2079500	1393500	903230	991990	646260	1286600	23181000	28805000	30197000
mws0264	341	119	0.72	342.096	C12H22O11	D-(+)-TrehaloseAnhydrous	Others	Saccharides and Alcohols	333930	306600	345720	412750	425390	504650	384070	457990	387390	432100	356590	368290
mws0275	133	71	0.97	134.015	C4H6O5	L-(-)-Malic acid	Organic acids	Organic acids	81010000	80919000	85365000	83822000	92209000	83277000	94520000	90522000	86788000	78776000	86379000	82871000
mws0277	191	85	1.13	192.053	C7H12O6	Kinic acid	Organic acids	Organic acids	468380	297030	598780	1845200	1292000	2103500	1806400	2165400	843930	1090000	1105200	928810
mws0279	170	96	0.67	169.076	C7H11N3O2	3-N-Methyl-L-histidine	Amino acids and derivatives	Amino acids and derivatives	615460	878080	741650	398510	404890	412780	164400	493940	580290	599040	500840	646800
mws0281	191	111	0.84	192.018	C6H8O7	Citric Acid	Organic acids	Organic acids	5447100	3644300	9870700	32400000	24176000	37078000	28330000	37965000	13396000	14487000	18438000	14684000
mws0282	203	116	2.47	204.08	C11H12N2O2	L-Tryptophan	Amino acids and derivatives	Amino acids and derivatives	3530600	1937600	3881500	4944200	2472200	2409100	1318300	1741100	2668900	4510200	4619400	4497700
mws0289	478.1	281.3	8.99	479.268	C23H46NO7P	LysoPE 18:1	Lipids	LPE	101830	204670	135010	328780	173600	61741	447070	258650	653960	423510	391810	400910
mws0336	137.03	93.05	0.86	138.037	C6H6N2O2	UROCANIC ACID(RG)	Organic acids	Organic acids	26855	22348	25525	260260	263140	264210	23102	34042	32604	199930	196790	186260
mws0344	165.05	75	0.95	166.038	C5H10O6	D-Xylonic acid	Organic acids	Organic acids	4795500	3936000	3078500	3195600	3442200	3531300	1603100	2023700	2308200	2487300	2201800	2342500
mws0355	441.3	169	3.75	442.073	C22H18O10	(-)-Catechin gallate	Flavonoids	Flavanols	93075	110250	82968	78219	48245	50305	63593	69095	78742	79652	80682	78401
mws0359	241.22	241.218	11.38	242.205	C15H30O2	Pentadecanoic Acid	Lipids	Free fatty acids	608330	741860	713220	801730	695000	844580	827750	800490	888070	690150	796900	756300
mws0361	253.22	235.19	10.85	254.205	C16H30O2	Palmitoleic Acid	Lipids	Free fatty acids	6594.4	6448.3	8613.8	18000	26353	29030	22179	12399	9202.8	16345	15140	14924
mws0366	277.22	277.219	10.78	278.205	C18H30O2	γ-Linolenic Acid	Lipids	Free fatty acids	6661800	6522000	7366900	8699800	10071000	12265000	9857800	9155500	8235000	9586700	9971200	9812400
mws0367	277.1	241.2	10.56	278.205	C18H30O2	α-Linolenic Acid	Lipids	Free fatty acids	13544	15042	15683	19612	20422	27593	21920	19959	18071	20726	21932	23448
mws0369	303.1	258.9	10.96	304.219	C20H32O2	Arachidonic Acid	Lipids	Free fatty acids	2583.7	1973.8	1658.3	41067	5629	6410.5	4673.1	6454.5	6565.2	7225.6	8261.1	8191.4
mws0371	327.2	283.3	10.81	328.219	C22H32O2	Cis-4,7,10,13,16,19-Docosahexaenoic Acid(C22:6n3)	Lipids	Free fatty acids	2715.3	3561.7	1623.5	4138.9	5249.7	1344.2	713270	121920	14704000	1604500	1744700	1859900
mws0376	115	71	1.11	116.006	C4H4O4	Fumaric acid	Organic acids	Organic acids	430790	525400	619480	642710	756180	632110	589180	726730	584960	565050	603630	580230
mws0383	267.23	267.235	11.47	268.219	C17H32O2	Cis-10-Heptadecenoic Acid	Lipids	Free fatty acids	805350	997330	912750	1671100	2096500	2392200	2089400	1301000	1362500	1700000	1905800	1907800
mws0396	281.25	281.248	12.11	282.234	C18H34O2	Elaidic Acid	Lipids	Free fatty acids	26864000	34118000	31063000	41392000	44109000	40538000	43574000	41862000	37836000	40655000	42737000	41061000
mws0437	151.15	71	0.73	152.058	C5H12O5	D-Arabitol	Others	Saccharides and Alcohols	6632.6	8002.2	8555.4	7185.6	6909	9453	16350	27357	22052	8810.9	9068.5	9531.8
mws0438	151.15	59	0.76	152.058	C5H12O5	L-Arabitol	Others	Saccharides and Alcohols	4817	5454.6	6618.5	5481.5	4499.6	5134.4	11093	14172	14950	5936.2	6629.2	5200.4
mws0458	151.05	136	3.97	152.041	C8H8O3	Vanillin	Phenolic acids	Phenolic acids	1120100	1016800	854130	649450	773910	740820	734130	569310	788200	969880	908330	935630
mws0470	117.02	73	1.32	118.021	C4H6O4	Methylmalonic acid	Organic acids	Organic acids	1068400	590560	677500	4447600	1002400	1416700	1223600	869500	637280	805860	1705300	931580
mws0473	131.04	87	2.08	132.035	C5H8O4	2-Methylsuccinic acid	Organic acids	Organic acids	122930	151750	141930	111050	183950	227560	124400	92502	113540	162470	167960	166440
mws0474	229.15	211	6.12	230.136	C12H22O4	Dodecanedioic aicd	Organic acids	Organic acids	1912.1	2044.1	1282	2162.8	1909.3	2858.3	2351.5	2078.3	1581.5	2330.6	2103.6	2102.5
mws0491	122.1	105	2.39	121.082	C8H11N	Phenethylamine	Others	Others	429460	145370	310390	727470	1084100	440730	275790	193080	174100	449320	468560	487170
mws0567	146.09	87	0.77	145.076	C5H11N3O2	4-Guanidinobutyric acid	Organic acids	Organic acids	2898300	1272200	1934800	768940	642880	550400	941850	938630	1320400	1253600	1240100	1472800
mws0572	126.1	109	1.13	125.052	C5H7N3O	5-Methylcytosine	Nucleotides and derivatives	Nucleotides and derivatives	292930	324080	328920	283270	196340	192180	232270	194570	217630	244830	235480	240370
mws0609	344.2	150	1.37	345.033	C10H12N5O7P	Guanosine 3',5'-cyclic monophosphate	Nucleotides and derivatives	Nucleotides and derivatives	21800	29198	90993	107700	144240	169420	62203	23594	49487	120180	120570	113090
mws0628	121.04	92	3.69	122.032	C7H6O2	4-Hydroxybenzaldehyde	Phenolic acids	Phenolic acids	24304000	22996000	24404000	9120200	10039000	8537900	10906000	9154400	12321000	13997000	13955000	13817000
mws0629	281.3	166	2.49	280.092	C13H16N2O5	Asp-phe	Amino acids and derivatives	Amino acids and derivatives	37583	33493	39741	300370	191670	115530	14101	15309	27877	141700	130320	133210
mws0636	313.4	166	3.52	312.132	C18H20N2O3	Phe-Phe	Amino acids and derivatives	Amino acids and derivatives	29422	29751	35185	65409	83224	64251	15469	17440	23118	46343	44616	41209
mws0639	153.2	109	2.64	154.021	C7H6O4	2,3-Dihydroxybenzoic Acid	Organic acids	Organic acids	1060300	772520	976710	760700	630510	493980	414360	375060	384660	1011900	1013700	1002800
mws0668	283	151	1.77	284.063	C10H12N4O6	Xanthosine	Nucleotides and derivatives	Nucleotides and derivatives	1252700	502550	596150	354940	373790	580030	179250	275850	300230	609820	530510	603700
mws0675	335.1	123	0.79	334.041	C11H15N2O8P	β-Nicotinamide mononucleotide	Nucleotides and derivatives	Nucleotides and derivatives	33157	48292	34953	26479	42561	43574	29871	75169	85581	40274	62863	65148
mws0704	140	79	0.71	141.011	C2H8NO4P	O-Phosphorylethanolamine	Others	Others	12990	10819	23579	5868.1	7886.2	7079.9	10685	15425	19110	10628	9124.4	10009
mws0736	189.1	86	1.92	188.103	C8H16N2O3	N-Glycyl-L-leucine	Amino acids and derivatives	Amino acids and derivatives	276430	328640	369180	1517000	1257400	884690	245930	170430	325630	877980	1027800	1033100
mws0749	137.03	93	3.05	138.026	C7H6O3	4-Hydroxybenzoic acid	Phenolic acids	Phenolic acids	22147000	21046000	25755000	6178500	6877300	6335700	8679300	9617400	10880000	11328000	11471000	11256000
mws0752	185.16	185.156	9.14	186.147	C11H22O2	Undecylic Acid	Lipids	Free fatty acids	3850100	4324500	4280200	4050100	4202900	4986000	3566300	4443500	4248700	4253300	4180300	4206200
mws0813	128	82	1.24	129.036	C5H7NO3	5-Oxoproline	Amino acids and derivatives	Amino acids and derivatives	1760.9	1163.2	1403.2	7800.6	2414.8	2075.4	2147.9	1773	4963	4391.2	5667.7	4512.6
mws0853	209	179	3.83	210.078	C11H14O4	Sinapyl alcohol	Phenolic acids	Phenolic acids	78174	66957	84969	75115	82755	71578	58208	61830	74415	71548	73146	75582
mws0856	463	301	3.8	464.076	C21H20O12	Spiraeoside	Flavonoids	Flavonols	127050	224360	76333	240650	335820	283200	86421	157020	172700	319610	304190	293110
mws0866	259	97	0.69	260.016	C6H13O9P	D-Glucose 6-phosphate	Others	Saccharides and Alcohols	657020	729960	1208300	928430	990560	980140	663930	1160400	953070	941250	972760	866200
mws0884	328.1	134.2	1.84	329.038	C10H12N5O6P	Cyclic AMP	Nucleotides and derivatives	Nucleotides and derivatives	43651	67781	189450	277190	261020	430220	127690	51654	100210	304910	289800	267910
mws0885	153	109	2.85	154.021	C7H6O4	2,4-Dihydroxy benzoic acid	Phenolic acids	Phenolic acids	1448100	991640	1343800	1031200	791250	729440	566400	456800	512040	1330000	1343200	892260
mws0890	104.03	74.02	0.76	105.036	C3H7NO3	D-Serine	Amino acids and derivatives	Amino acids and derivatives	1973.7	2113.9	1582.5	2428.4	1954.4	2507.6	952.1	2422.8	1291.5	1273	1711.3	1491
mws0906	341	179	2.72	342.113	C16H22O8	Coniferin	Phenolic acids	Phenolic acids	46816	21593	31169	129440	198530	171180	84921	60568	53493	103280	103010	117440
mws0914	271	151	5.45	272.058	C15H12O5	Pinobanksin	Flavonoids	Dihydroflavonol	3877300	3768000	5007200	2330700	2379000	2542200	3509400	1650200	2265100	3428500	3147000	3137900
mws0972	131.08	85	2.63	132.07	C6H12O3	5-Hydroxyhexanoic acid	Organic acids	Organic acids	70112	55602	68342	92541	45417	42318	52743	56087	57871	59683	56413	61243
mws0983	326.31	62.065	10.8	325.272	C20H39NO2	N-Oleoylethanolamine	Others	Others	321740	440870	167320	409550	258340	311610	328320	256490	217960	270520	353480	360830
mws0987	161	115	5.74	160.046	C10H8O2	6-MethylCoumarin	Lignans and Coumarins	Coumarins	98473	74395	81357	42070	63728	43740	82433	39013	69634	67215	59450	64825
mws0988	315	165	6.19	316.047	C16H12O7	Rhamnetin(7-O-Methxyl Quercetin)	Flavonoids	Flavonols	6517.1	18022	13489	10614	3348.5	6264.7	9420.7	5463.3	3417.5	8782.6	8699.8	9706.9
mws1015	339.1	177	2.71	340.065	C15H16O9	Esculin(6,7-DihydroxyCoumarin-6-glucoside)	Lignans and Coumarins	Coumarins	15071	12545	13274	247480	262520	287630	47749	7533.5	65022	123270	113280	132480
mws1033	303.09	153.02	5.55	302.067	C16H14O6	Homoeriodictyol	Flavonoids	Dihydroflavone	32579	35491	57384	103760	53327	45651	108860	32240	89241	59149	63102	73165
mws1034	287.08	153	6.81	286.073	C16H14O5	Isosakuranetin(4'-Methylnaringenin)	Flavonoids	Dihydroflavone	6304.4	18343	49161	12896	24149	6410.1	33001	4945.6	5819.7	14971	15411	15766
mws1038	277.13	146	2.75	278.112	C11H22N2O4S	(R)-Pantetheine	Others	Others	185930	222090	182140	192010	164390	190060	129520	107850	136410	147030	159250	165240
mws1060	267.08	135	1.43	268.068	C10H12N4O5	9-(β-D-Arabinofuranosyl)hypoxanthine	Nucleotides and derivatives	Nucleotides and derivatives	28772	34798	29753	168340	30751	38201	34561	22854	21471	54536	51133	51165
mws1066	579.2	271	4.05	580.152	C27H32O14	Narirutin	Flavonoids	Dihydroflavone	6541.1	4980.9	10610	17516	21896	22304	10396	2996.5	4338.3	18973	18605	20414
mws1073	595.2	457.2	3.18	594.132	C27H30O15	Apigenin 6,8-C-diglucoside	Flavonoids	Flavonoid	8207600	6815100	7081500	22871000	21743000	24251000	11954000	7901700	3736700	15245000	11314000	12623000
mws1077	355.1	193	3.01	354.079	C16H18O9	Scopolin	Lignans and Coumarins	Coumarins	23177	27927	21931	9	9	34614	21325	22817	17231	85322	54274	66741
mws1080	341.1	179	0.75	342.096	C12H22O11	Galactinol	Others	Saccharides and Alcohols	2266600	2371800	2462400	3436000	3180700	3593100	3022100	3723700	3372200	3022700	2462800	2707400
mws1090	259	97	0.78	260.016	C6H13O9P	Glucose-1-phosphate	Others	Saccharides and Alcohols	662200	721750	1229300	926630	968820	988710	625000	1164900	906020	936880	922500	899030
mws1138	551.16	303.043	3.79	550.119	C24H26N2O13	Batanin	Alkaloids	Alkaloids	5880.6	4299.8	9537.8	28650	23192	31012	24164	7972.9	11008	11861	9678.9	10725
mws1150	785.4	623.2	3.31	786.219	C35H46O20	Echinacoside	Phenolic acids	Phenolic acids	17166	6161.6	14360	12807	10928	12831	26395	12342	9977.2	11407	13763	12720
mws1153	665.2	160.9	4.28	666.184	C31H38O16	2'-Acetylacteoside	Phenolic acids	Phenolic acids	23034	26864	48257	8258.1	12450	10999	35307	10285	7449.1	35104	37999	39171
mws1155	181.2	101.02	0.78	182.067	C6H14O6	Mannitol	Others	Saccharides and Alcohols	5898.2	11290	8315.6	10356	7007.4	9984.7	19693	40294	35696	7359.4	7151.8	6678.7
mws1200	177	145	5.53	178.055	C10H10O3	Trans-4-Hydroxycinnamic Acid Methyl Ester	Phenolic acids	Phenolic acids	48769	56435	55999	47683	65252	70561	50809	40197	68281	86782	81628	80024
mws1292	565.2	409.1	3.52	564.123	C26H28O14	Isoschaftoside	Flavonoids	Flavonoid carbonoside	1699800	411490	1199000	12099000	14557000	13174000	5047300	3611700	2188300	7546700	5519800	6102500
mws1299	449.1	299.2	3.46	448.082	C21H20O11	Orientin	Flavonoids	Flavonoid carbonoside	36665	36532	34689	234230	187530	202250	203380	30596	92929	127800	78285	95610
mws1329	463.09	300.7	4	464.076	C21H20O12	Gossypitrin	Flavonoids	Flavonols	124230	272020	68836	261360	367290	267680	79356	153970	175560	343220	333490	291730
mws1333	341.12	113	0.73	342.096	C12H22O11	Melibiose	Others	Saccharides and Alcohols	311610	324170	362990	499390	422960	547390	366160	500550	448140	441670	362110	367250
mws1337	220.2	202.1	2.28	219.097	C9H17NO5	D-Pantothenic Acid	Others	Vitamin	1123700	1135900	652260	1790000	2010000	1520300	1114400	755550	1029300	1982400	1969200	2032700
mws1346	162.07	98	0.8	161.059	C6H11NO4	DL-2-Aminoadipic acid	Alkaloids	Alkaloids	59134	35302	47502	47842	41233	40260	59286	52400	47372	51246	50321	48802
mws1350	181.06	151	4.1	182.049	C9H10O4	Syringic Aldehyde	Phenolic acids	Phenolic acids	427370	390350	401130	215850	257240	205850	336330	214970	342140	325080	342800	322660
mws1354	193.06	133.8	4.09	194.049	C10H10O4	Trans-ferulic acid	Phenolic acids	Phenolic acids	387210	163030	248210	306090	225200	156350	172360	283790	82484	266580	255710	250450
mws1355	271.23	225.22	7.19	272.214	C16H32O3	16-Hydroxy hexadecanoic acid	Lipids	Free fatty acids	7615.2	6901.5	11542	3961.2	3636.5	3283.2	2964.6	2431.2	1776.1	4199.4	5305.2	5122.1
mws1361	449.1	151	3.97	450.096	C21H22O11	Astilbin	Flavonoids	Dihydroflavonol	144400	35138	82514	134640	119050	98329	223550	30646	58041	89709	100160	97263
mws1375	304.15	185.093	0.75	303.125	C12H21N3O6	Nicotianamine	Amino acids and derivatives	Amino acids and derivatives	32196	23018	18698	25767	39500	20939	38148	32370	15247	29461	23186	39966
mws1423	213.1	122	6.34	214.09	C14H14O2	Dihydropinosylvin	Others	Others	4213.2	2227.8	2156.9	49428	7298.4	6962.5	8016.1	14825	9086.4	17738	17515	17710
mws1434	431.11	311	3.7	432.088	C21H20O10	Isovitexin	Flavonoids	Flavonoid carbonoside	364010	268250	355420	6755300	3731700	4223100	2205400	927590	544470	2437900	2486000	2595600
mws1482	237.19	135.122	8.42	236.162	C15H24O2	Prehelminthosporol	Terpenoids	Sesquiterpenoids	95197	80602	98918	128770	233740	102900	96421	73668	78545	127400	128150	127550
mws1489	283.26	283.265	11.05	284.248	C18H36O2	Stearic Acid	Lipids	Free fatty acids	40566000	48823000	43313000	58738000	59141000	62214000	47417000	55464000	53898000	49548000	54612000	56471000
mws1499	149.05	59.0131	0.83	150.044	C5H10O5	D-(-)-Arabinose	Others	Saccharides and Alcohols	59143	85428	44589	41066	55385	61215	33675	73523	47124	42060	40276	39476
mws1570	132.07	73	0.79	131.05	C5H9NO3	Cis-4-Hydroxy-D-proline	Amino acids and derivatives	Amino acids and derivatives	666940	890410	525410	465780	987250	354320	517230	606280	879420	808320	931910	1146000
mws1587	132.1	86	1.35	131.085	C6H13NO2	α-Aminocaproic acid	Amino acids and derivatives	Amino acids and derivatives	27283000	33386000	26997000	58313000	31644000	29135000	21621000	32323000	32033000	42516000	45732000	51535000
mws1589	503.2	179	0.8	504.14	C18H32O16	Panose	Others	Saccharides and Alcohols	4331.1	7140.6	3147.3	12896	5353.6	6295	4393.1	7512.2	7830.7	5782.4	4878.7	3467.5
mws1608	447.09	357.1	3.46	448.082	C21H20O11	HoMoorientin	Flavonoids	Flavonoid carbonoside	117880	113420	99335	129620	87720	95177	140950	60440	92686	108150	115370	105630
mws1660	565.15	529.14	3.34	564.123	C26H28O14	Schaftoside	Flavonoids	Flavonoid carbonoside	7201.5	2084.7	4079.8	32389	37252	41321	16586	13132	3761.3	23615	14230	16847
mws2212	179.04	135	3.14	180.035	C9H8O4	Caffeic acid	Phenolic acids	Phenolic acids	111810	91752	100940	205590	141570	82298	105900	83441	94990	139940	131260	154140
mws2213	147.05	77.01	5.22	148.046	C9H8O2	Cinnamic acid	Phenolic acids	Phenolic acids	19515	15844	25843	54856	47846	32312	20815	63089	25941	40015	43461	44330
mws2368	137.07	119	3.05	138.061	C8H10O2	Tyrosol	Phenolic acids	Phenolic acids	42617	43606	46711	15743	15689	14984	26949	24446	28647	27540	28252	21579
mws2471	303.05	229.049	4.29	303.04	C15H11O7	Delphinidin chloride	Flavonoids	Anthocyanins	33434	146680	82389	10425	8127.1	21905	31502	8809.1	4675.6	32480	24569	28553
mws2523	421.1	241.1	0.69	422.06	C12H23O14P	Trehalose 6-phosphate	Others	Saccharides and Alcohols	26041	22516	24383	20757	26231	25282	20174	28194	21534	21103	19754	21358
mws2608	222.1	84.0451	0.82	221.077	C8H15NO6	N-Acetyl-D-galactosamine	Others	Others	1031900	932740	949580	1011600	998720	870280	868900	818890	1013300	1024900	1498500	1522900
mws2623	281.25	281.25	11.9	282.234	C18H34O2	11-Octadecanoic acid(Vaccenic acid)	Lipids	Free fatty acids	6654200	8270500	7344900	9860600	10551000	9944100	10435000	9951300	8506900	9673100	10596000	10014000
mws2627	317.07	302.045	5.97	316.047	C16H12O7	Tamarixetin	Flavonoids	Flavonols	13659	13071	16146	10921	11309	10477	31601	13159	13612	25859	20886	17235
mws4002	154.08	137	0.84	153.07	C8H11NO2	Dopamine hydrochloride	Alkaloids	Alkaloids	1940000	910250	1717900	1196000	2475400	1070000	356670	253550	1034700	984270	1270900	1595000
mws4017	285.22	285.22	11.2	286.21	C20H30O	Ferruginol	Terpenoids	Ditepenoids	286020	373090	314480	448550	444410	482070	338020	410780	413160	371430	392490	396920
mws4067	271	166.9	5.77	270.078	C16H14O4	Isomethacin	Alkaloids	Alkaloids	88187	110540	214070	47794	44177	52253	264510	32634	47038	80802	84619	84411
mws4085	223.07	193	4.01	224.058	C11H12O5	Sinapic acid	Phenolic acids	Phenolic acids	870240	440050	1137800	1108100	1013100	563940	127080	125170	104390	580880	595910	594610
mws4134	611.15	306.079	1.25	612.121	C20H32N6O12S2	Oxidized Glutathione	Amino acids and derivatives	Amino acids and derivatives	8110.3	8315	11797	11141	22836	22848	8607.4	11730	6598.7	15311	19925	16586
mws4170	179.06	59.0139	0.82	180.053	C6H12O6	D-Glucose	Others	Saccharides and Alcohols	866920	992820	554790	724160	728400	747110	383300	841690	543290	493650	498730	524840
mws4175	175.03	85.0288	0.89	176.024	C6H8O6	D-Glucurono-6,3-lactone	Others	Others	171620	86189	128450	37590	51448	52314	48081	81283	45915	41519	53393	40538
mws4176	237.12	120.088	2.29	236.103	C12H16N2O3	DL-Alanyl-DL-phenylalanine	Amino acids and derivatives	Amino acids and derivatives	399250	460210	546790	929720	875100	766340	269470	178370	338830	804130	806750	820270
mws5035	279.17	120.085	3.54	278.147	C15H22N2O3	Leucylphenylalanine	Amino acids and derivatives	Amino acids and derivatives	974850	1102400	1185300	2438100	3158800	2116400	744330	579590	954770	1898900	1414300	1474300
mws5038	341.11	89.0249	0.82	342.096	C12H22O11	Isomaltulose	Others	Saccharides and Alcohols	582090	634740	580300	797880	638140	886170	689610	810250	722950	765300	624420	577780
mws5040	365.11	203.053	0.86	364.078	C12H21O11Na	Turanose	Others	Saccharides and Alcohols	687650	971150	295620	733050	506660	613690	707490	716220	1174000	513440	834040	686530
mws5041	189.12	86.1038	1.86	188.103	C8H16N2O3	Glycylisoleucine	Amino acids and derivatives	Amino acids and derivatives	221930	252930	270490	1121300	903780	637950	187160	119070	234550	644250	732470	747400
mws5042	223.11	120.088	2.26	222.089	C11H14N2O3	Glycylphenylalanine	Amino acids and derivatives	Amino acids and derivatives	515360	474140	611030	1463500	1638600	1211800	355340	270410	422880	1717900	1652000	1766300
mws5045	215.17	169.159	6.53	216.156	C12H24O3	12-Hydroxydodecanoic acid	Lipids	Free fatty acids	4161.2	8086.5	5804.1	8690.6	6654.8	8819.1	5427.2	3796.9	8106.7	6749.5	4887.2	5751.8
pmb0160	353.3	261.1	7.53	352.237	C21H36O4	MAG(18:3)isomer5	Lipids	Glycerol ester	383260	580790	423280	685140	357540	952780	483750	435240	651790	653660	747230	723660
pmb0164	355.1	147.2	8.38	354.251	C21H38O4	MAG(18:2)isomer1	Lipids	Glycerol ester	288740	501860	264380	413420	268730	548280	426900	436970	465530	378420	459590	359750
pmb0296	357.2	265.4	8.8	356.265	C21H40O4	MAG(18:1)isomer2	Lipids	Glycerol ester	569510	1174800	369180	879850	411380	842380	333210	510210	421020	528010	670700	746130
pmb0374	136.1	118.9	1.89	135.049	C5H5N5	Aminopurine	Alkaloids	Alkaloids	1856100	1897500	1893500	2530200	2069300	1985600	1092200	1055900	1301100	2246900	2200600	2171700
pmb0484	104.1	60.1	0.74	103.091	C5H13NO	Choline	Alkaloids	Alkaloids	19707000	20425000	21711000	24047000	22976000	23633000	25130000	23367000	26449000	24716000	25869000	28326000
pmb0490	235.1	146.8	2.27	234.123	C13H18N2O2	N-p-Coumaroyl putrescine	Alkaloids	Phenolamine	13784	4765.9	6216	1528200	1113200	3191700	64632	44699	249950	894150	897490	848540
pmb0492	584.2	325	2.49	583.268	C34H37N3O6	N',N'',N'''-p-Coumaroyl-cinnamoyl-caffeoyl spermidine	Alkaloids	Phenolamine	60089	66788	68267	58113	79670	82909	32145	29363	42159	98725	87105	95442
pmb0501	131.1	114.1	0.64	130.111	C5H14N4	Agmatine	Alkaloids	Phenolamine	447230	150280	135150	144260	46085	38732	67726	29649	174550	84841	123520	182650
pmb0530	664.2	136.2	1.14	663.08	C21H27N7O14P2	Nicotinic acid adenine dinucleotide	Nucleotides and derivatives	Nucleotides and derivatives	131590	83246	176940	126970	115040	103010	136250	103930	103040	171090	162030	213370
pmb0563	301.1	286	3.98	301.06	C16H13O6	Peonidin	Flavonoids	Anthocyanins	33570	11315	55840	16744	28716	11027	247910	15110	9701	31982	29710	27195
pmb0566	581.2	383.2	3.71	580.117	C26H28O15	Luteolin O-hexosyl-O-pentoside	Flavonoids	Flavonoid	9	9	9	9	9	9	193770	394380	359530	105980	86511	69814
pmb0571	565.1	271.6	3.98	564.123	C26H28O14	Apigenin O-hexosyl-O-pentoside	Flavonoids	Flavonoid	1072.3	1249.4	1221.7	9	1112.6	307.77	130500	189990	138780	53605	43741	48735
pmb0587	639.1	477	3.27	638.12	C28H30O17	Chrysoeriol O-glucuronic acid-O-hexoside	Flavonoids	Flavonoid	59230	113640	86437	67998	89473	101940	172570	160730	182560	103940	68306	72199
pmb0588	611.1	449.3	3.38	610.126	C27H30O16	Luteolin 3',7-di-O-glucoside	Flavonoids	Flavonoid	259230	367590	400520	3351	32182	2168	356170	139690	212000	191370	116580	120490
pmb0608	549.1	301.4	4.52	548.094	C25H24O14	Chrysoeriol O-malonylhexoside	Flavonoids	Flavonoid	6012.3	2169.1	11187	3129.9	3436.2	1580.4	5687.9	1919.3	888.98	7576	5873.7	8450.8
pmb0622	611.2	431.1	2.89	610.126	C27H30O16	C-Hexosyl-luteolin O-hexoside	Flavonoids	Flavonoid carbonoside	448120	424850	288900	192660	144990	301640	377910	398720	380400	327840	226780	245300
pmb0624	611.1	431.3	3.05	610.126	C27H30O16	6-C-Hexosyl-luteolin O-hexoside	Flavonoids	Flavonoid carbonoside	323350	360100	231780	146170	110300	222250	297580	300780	296930	240930	183260	205680
pmb0631	581.1	515.4	3.14	580.117	C26H28O15	C-Hexosyl-luteolin C-pentoside	Flavonoids	Flavonoid carbonoside	10542	4942.7	19760	96860	129060	164090	151160	12108	47831	71282	53277	51175
pmb0639	757.2	595.2	3.05	756.175	C33H40O20	8-C-Hexosyl-apigenin O-hexosyl-O-hexoside	Flavonoids	Flavonoid carbonoside	160580	154410	122420	9	20847	9	25035	53341	33181	83841	45157	49299
pmb0645	627.1	465.2	3.37	626.155	C28H34O16	6-C-Hexosyl-hesperetin O-hexoside	Flavonoids	Flavonoid carbonoside	23546	31496	40279	33606	31328	40747	47397	67019	81423	34049	22835	22266
pmb0647	581.1	419.1	3.38	580.117	C26H28O15	8-C-Hexosyl-luteolin O-pentoside	Flavonoids	Flavonoid carbonoside	30342	80157	27392	51720	77414	61855	123070	101140	162520	82362	59320	62977
pmb0652	565.1	433.3	3.55	564.123	C26H28O14	C-Hexosyl-apigenin O-pentoside	Flavonoids	Flavonoid carbonoside	2022900	2455000	1377300	9	273640	9	248980	779880	307670	1002500	751260	768120
pmb0653	595.1	415.1	3.64	594.132	C27H30O15	Di-C,C-hexosyl-apigenin	Flavonoids	Flavonoid	14231000	16570000	13038000	56372	3474100	9	2264400	7719800	3008800	8587900	6811300	6486800
pmb0665	611.2	465.1	3.67	610.126	C27H30O16	Luteolin 8-C-hexosyl-O-hexoside	Flavonoids	Flavonoid	196230	111240	222250	1129200	1068200	1402000	995470	106330	1019700	561260	437250	405350
pmb0666	801.1	639.1	3.8	800.181	C38H40O19	6-C-Hexosyl-apigenin O-sinapoylhexoside	Flavonoids	Flavonoid carbonoside	45658	40304	53264	9	9	9	4037.4	5028.6	2224.9	19544	11151	10885
pmb0676	801	207.1	4.14	800.181	C38H40O19	8-C-Hexosyl-chrysoeriol O-feruloylhexoside	Flavonoids	Flavonoid carbonoside	1692900	1369100	1642700	10473	9	9	12451	9	13390	452890	389450	417010
pmb0678	771.2	177.1	4.2	770.172	C37H38O18	8-C-Hexosyl-apigenin O-feruloylhexoside	Flavonoids	Flavonoid carbonoside	192300	108090	63822	11764	9553	6866.1	11771	3129.4	7724.1	42315	35446	39715
pmb0681	403.1	367	4.25	402.079	C20H18O9	Apigenin 8-C-pentoside	Flavonoids	Flavonoid	1873	1613.1	2902.3	2225.3	3388	1996.7	140180	38717	316750	34394	29596	23474
pmb0706	713.1	465.1	2.93	712.118	C30H32O20	Quercetin 5-O-malonylhexosyl-hexoside	Flavonoids	Flavonoid	22694	16334	20613	29464	36154	63291	34995	32338	30034	18686	16050	16781
pmb0709	713.1	465.2	3.47	712.118	C30H32O20	Quercetin 7-O-malonylhexosyl-hexoside	Flavonoids	Flavonoid	3232.2	3374.2	5398.9	12971	21595	54186	8473.9	7524.1	13947	6035	4222	6889.5
pmb0713	655.2	331.2	3.45	654.149	C29H34O17	Tricin 7-O-hexosyl-O-hexoside	Flavonoids	Flavonoid	21711	21726	32065	30501	47934	54163	76157	66234	73347	51496	34484	36529
pmb0720	579.1	331.1	4.5	578.103	C26H26O15	Tricin O-malonylhexoside	Flavonoids	Flavonoid	11629	8535.3	15330	51635	59992	40883	37772	8577.1	13591	29461	31118	32431
pmb0736	493.1	331	4.24	492.105	C23H24O12	Tricin 7-O-hexoside	Flavonoids	Flavonoid	75944	57666	77136	187010	192980	146980	263770	122980	93596	124030	105950	114580
pmb0738	699.2	331.1	4.83	698.155	C34H34O16	Tricin O-sinapoylhexoside	Flavonoids	Flavonoid	7324	7286	13447	2396.4	4451.2	502.08	24866	2095.8	2194.2	4980.1	5464.1	4420.6
pmb0767	302.4	60.2	7.3	301.272	C18H39NO2	D-erythro-Dihydrosphingosine	Lipids	Sphingolipids	2587000	3051800	2206200	4364900	7363300	5299800	5893500	3082000	3651200	3762800	3851600	4040900
pmb0801	346	184.1	1.57	345.089	C14H19NO9	4-Pyridoxic acid O-hexoside	Others	Vitamin	97465	183260	126450	78698	100570	66771	109320	95089	63137	110380	108450	117820
pmb0854	518.3	184.08	7.94	517.282	C26H48NO7P	LysoPC 18:3	Lipids	LPC	149010	127250	209570	931320	537270	265060	1435400	222340	621210	879230	977510	957670
pmb0855	496.3	184.2	8.74	495.296	C24H50NO7P	LysoPC 16:0	Lipids	LPC	1077600	974520	879670	1569300	1243900	976060	2436400	786740	912710	1917300	2078300	2119900
pmb0856	480.31	339.2	8.8	479.268	C23H46NO7P	LysoPE 18:1(2n isomer)	Lipids	LPE	481670	871690	736180	1563200	900290	252510	2191000	941790	3153300	1463100	1717900	1807700
pmb0863	492.3	184	7.29	491.268	C24H46NO7P	LysoPC 16:2(2n isomer)	Lipids	LPC	5600.3	4680.8	6316.6	18865	9001.4	7931.8	32061	9309	19084	18197	17189	19165
pmb0864	426.3	285.2	7.63	425.224	C19H40NO7P	LysoPE 14:0	Lipids	LPE	110730	165390	129250	119620	146560	127650	278940	118940	154610	174280	195300	201760
pmb0865	518.2	184.1	7.67	517.282	C26H48NO7P	LysoPC 18:3(2n isomer)	Lipids	LPC	141890	127150	194240	889460	516390	256290	1380400	212840	587720	844840	887100	910850
pmb0874	478.6	460.6	8.32	477.253	C23H44NO7P	LysoPE 18:2(2n isomer)	Lipids	LPE	16218	14460	19666	29516	29882	15594	40518	14746	37144	30849	38016	43303
pmb0876	454.2	313.3	8.68	453.253	C21H44NO7P	LysoPE 16:0	Lipids	LPE	950350	998670	833350	1085500	1117100	773240	1743100	609860	894910	1421700	1585000	1627700
pmb0889	279.3	95.1	8.91	278.205	C18H30O2	Punicic acid	Lipids	Free fatty acids	1579900	1728700	2064800	11202000	9754300	12339000	2727400	1877500	2317000	7461500	7639500	7975100
pmb0890	355.1	263.3	10.45	354.251	C21H38O4	MAG(18:2)	Lipids	Glycerol ester	6839800	6160400	8032100	9607800	8315200	7443500	8617900	6086300	8747200	7401700	8963900	8653900
pmb0896	265.1	177.5	2.44	264.132	C14H20N2O3	N'-Feruloyl putrescine	Alkaloids	Phenolamine	16292	7783.1	5939.6	518380	431200	654500	28054	25596	58513	277080	247890	262260
pmb0981	348.2	136	1.14	347.047	C10H14N5O7P	Adenosine 5'-monophosphate	Nucleotides and derivatives	Nucleotides and derivatives	92601	94175	200740	170510	125110	154200	109050	217050	166820	206610	198060	218620
pmb1096	118	91	2.47	117.053	C8H7N	Indole	Alkaloids	Plumerane	736040	424560	737030	844920	459890	445600	297930	378640	533530	866250	718860	763960
pmb1562	351	146.9	7.75	350.222	C21H34O4	MAG(18:4)isomer3	Lipids	Glycerol ester	11850	12987	14561	44375	53765	56583	25155	15319	15014	25537	29321	35371
pmb1605	353.3	261.4	8.55	352.237	C21H36O4	MAG(18:3)isomer3	Lipids	Glycerol ester	1548700	2347700	2357100	3277600	1999200	3932800	2757100	2106000	2867700	3036200	3770500	3163800
pmb1656	353.1	335.1	9.85	352.237	C21H36O4	MAG(18:3)isomer4	Lipids	Glycerol ester	49374	45219	72086	131840	102370	114470	95174	63549	70255	90313	95271	97133
pmb1912	474.2	327	2.42	473.144	C20H23N7O7	10-Formyl-THF	Alkaloids	Alkaloids	226500	312460	202730	283210	330090	186580	104060	104840	158770	284170	246870	235600
pmb2211	343.1	240.7	6.53	342.262	C19H38N2O3	Cocamidopropyl βine	Alkaloids	Alkaloids	137230	150800	141020	65922	54449	52472	693240	55445	74751	153070	163700	165120
pmb2319	482.3	184.1	8.2	481.282	C23H48NO7P	LysoPC 15:0	Lipids	LPC	253710	268990	364940	621540	395310	170880	3024800	536230	2038000	864710	938410	935710
pmb2325	353.1	261.8	8.33	352.237	C21H36O4	MAG(18:3)isomer2	Lipids	Glycerol ester	55641	90008	77799	130440	90636	147780	100190	73886	118970	129970	125100	127590
pmb2363	357.2	265.3	8.69	356.265	C21H40O4	MAG(18:1)isomer1	Lipids	Glycerol ester	593480	1133200	392710	843460	434370	841350	359130	518810	388070	580790	657770	664830
pmb2406	510.1	184.4	9.29	509.311	C25H52NO7P	LysoPC 17:0	Lipids	LPC	45423	46458	42128	55347	66551	45522	139010	44937	41430	90073	96019	96898
pmb2444	353.2	261.3	10	352.237	C21H36O4	MAG(18:3)isomer1	Lipids	Glycerol ester	3878500	3937100	5531700	5705500	7342900	5486700	6084600	5641000	4400800	5081700	5462300	5470900
pmb2586	593.1	285.6	3.49	594.114	C30H26O13	Gallocatechin-catechin	Tannins	Proanthocyanidins	2455.1	1608.3	2198.9	1903.8	2133.7	2579.1	1391.8	882.28	1614.6	1450.5	1807	1464.6
pmb2591	245	203.2	3.83	246.089	C13H14N2O3	Acetyltryptophan	Amino acids and derivatives	Amino acids and derivatives	301890	266930	599350	970800	442700	434430	590250	194680	213370	2258900	2262900	2064400
pmb2640	199	181	9.62	200.162	C12H24O2	Lauric acid	Lipids	Free fatty acids	33964	30799	25310	42873	24560	34379	18559	20435	21788	36846	37278	35420
pmb2723	485.1	323.2	3.33	486.114	C21H26O13	4-hydroxycoumarin di-glucoside	Lignans and Coumarins	Coumarins	114860	113340	104850	68246	45486	54953	42653	63056	31257	113420	108480	114170
pmb2778	295	277.3	8.92	296.214	C18H32O3	9,10-EODE	Lipids	Free fatty acids	1571500	2015600	1748700	10989000	10591000	14312000	2432000	1704000	2238900	8664000	8186700	8371500
pmb2786	293	275	8.37	294.199	C18H30O3	9-HOTrE	Lipids	Free fatty acids	125820	141280	132100	441460	456980	600490	171500	145620	111440	349330	341970	334860
pmb2787	293.2	275.1	9.12	294.199	C18H30O3	9-KODE	Lipids	Free fatty acids	9930.2	14461	13109	130360	90258	183980	19833	9526.6	22787	86937	84468	83419
pmb2792	293	193.1	7.77	294.199	C18H30O3	13-HOTrE(r)	Lipids	Free fatty acids	72301	129730	99736	229610	53525	59935	47987	106000	64490	102290	92931	95638
pmb2799	295	195.2	9.7	296.214	C18H32O3	12,13-EODE	Lipids	Free fatty acids	69321	78562	64998	171390	241310	228410	100840	89325	113700	168990	168460	162840
pmb2871	315.1	153	1.9	316.065	C13H16O9	2,5-Dihydroxy benzoic acid O-hexside	Phenolic acids	Phenolic acids	1339200	1906600	1286100	1823600	2286000	1642300	4371000	1977900	2381700	2355100	2097200	2170500
pmb2922	565.1	323.1	1.12	566.029	C15H24N2O17P2	Uridine 5'-diphospho-D-glucose	Nucleotides and derivatives	Nucleotides and derivatives	510350	476270	520870	477450	521170	490850	436350	513150	522050	479920	557810	452180
pmb2936	591.1	367.2	4.88	592.152	C28H32O14	Disinapoyl hexoside	Phenolic acids	Phenolic acids	50375	29051	409800	101950	268620	83991	34953	35835	15384	99806	95777	101850
pmb2940	385.1	205	3.15	386.102	C17H22O10	1-O-β-D-Glucopyranosyl sinapate	Phenolic acids	Phenolic acids	5861600	2961000	10087000	11267000	13226000	9652300	2124800	1532100	1461300	5842400	5516500	5782600
pmb3012	461.1	299.2	4.23	462.096	C22H22O11	Chrysoeriol 7-O-hexoside	Flavonoids	Flavonoid	36335	64643	52072	117890	215420	173180	70225	77577	67928	147730	157990	154620
pmb3024	447.1	327.1	3.37	448.082	C21H20O11	Luteolin C-hexoside	Flavonoids	Flavonoid	42112	42757	37566	328140	231590	230440	234550	37518	113380	146410	144540	147670
pmb3041	521.1	329.2	3.74	522.08	C23H22O14	Tricin O-saccharic acid	Flavonoids	Flavonoid	93113	55906	96626	226890	320630	292780	820400	564660	619750	366960	370070	359930
pmb3081	289.1	97	1.09	289.99	C6H11PO11	Glucarate O-Phosphoric acid	Others	Saccharides and Alcohols	97888	118160	102390	602270	289770	385360	532300	282050	278100	250750	306880	235570
pmb3107	359.1	182.1	2.34	360.088	C15H20O10	Syringic acid O-glucoside	Phenolic acids	Phenolic acids	317860	309340	420460	1097100	1897800	1338000	1483800	1336000	1586600	1394800	1371400	1402100
pmb3894	329.1	229.1	5.86	330.061	C17H14O7	Di-O-methylquercetin	Flavonoids	Flavonols	460290	781780	629760	2217600	2845000	2313600	834650	560480	1026600	1471300	1421200	1373100
pmd0130	468.3	184	7.5	467.268	C22H46NO7P	LysoPC 14:0(2n isomer)	Lipids	LPC	42279	47548	58209	143810	92338	52704	529210	101210	319830	150810	169130	162650
pmd0132	496.33	184	8.57	495.296	C24H50NO7P	LysoPC 16:0(2n isomer)	Lipids	LPC	242990	194790	242150	772670	472340	198720	1639200	369700	1225600	861640	855860	906830
pmd0136	524.36	184	9.69	523.325	C26H54NO7P	LysoPC 18:0	Lipids	LPC	16681	14812	10643	37289	29716	10712	74847	19247	63566	38472	42616	43823
pmd0160	452.3	255.2	8.55	453.253	C21H44NO7P	LysoPE 16:0(2n isomer)	Lipids	LPE	484230	582810	373160	554910	594130	440750	891870	369590	459610	884660	844970	843960
pme0006	116.1	70.1	0.79	115.056	C5H9NO2	L-Proline	Amino acids and derivatives	Amino acids and derivatives	2093500	969690	2069800	1697700	970160	641150	733330	669510	1159600	1022700	1186300	1709000
pme0008	176.1	113	0.76	175.084	C6H13N3O3	L-Citrulline	Amino acids and derivatives	Amino acids and derivatives	840950	121690	1103900	50860	49028	60105	49784	37327	43305	287570	379310	353820
pme0014	148.1	84	0.83	147.045	C5H9NO4	L-Glutamic acid	Amino acids and derivatives	Amino acids and derivatives	84876	56651	157120	159950	158900	142270	153090	87555	88574	155510	180860	175420
pme0026	147	84	0.68	146.095	C6H14N2O2	L-(+)-Lysine	Amino acids and derivatives	Amino acids and derivatives	2549900	1034300	3414600	1465400	971050	609690	980130	439320	1328000	1263700	1723200	1834300
pme0033	137	119	1.13	136.033	C5H4N4O	Hypoxanthine	Nucleotides and derivatives	Nucleotides and derivatives	3164000	1832500	3346700	1538600	3275100	1507500	1097700	271410	1273600	1979200	1939700	1897500
pme0040	136.1	119	1.12	135.049	C5H5N5	Adenine	Nucleotides and derivatives	Nucleotides and derivatives	717240	529790	555960	482600	276850	297580	398430	279700	414700	511920	565490	555800
pme0109	212.2	166	1.22	211.074	C10H13NO4	(-)-3-(3,4-Dihydroxyphenyl)-2-methylalanine	Amino acids and derivatives	Amino acids and derivatives	21282	21487	14765	8241.8	6312.8	6476.6	15941	33612	9409.2	14386	13076	19239
pme0122	189.2	126	1.02	188.103	C8H16N2O3	N6-Acetyl-L-lysine	Amino acids and derivatives	Amino acids and derivatives	431560	106010	313210	364900	72528	67408	102260	145640	71723	239680	278370	290500
pme0128	159.2	88	0.75	160.075	C6H12N2O3	D-Alanyl-D-Alanine	Amino acids and derivatives	Amino acids and derivatives	1230.7	1436.8	1176.8	2819.9	1892.5	1542.8	606.99	455.46	1255.6	1009.5	1631.3	1531.3
pme0137	187.2	125	1.17	188.069	C7H12N2O4	N-α-Acetyl-L-glutamine	Amino acids and derivatives	Amino acids and derivatives	306710	257650	248510	264910	269330	212270	211120	237460	284380	209930	237720	210810
pme0170	217.1	158	1.12	216.108	C8H16N4O3	N-α-Acetyl-L-arginine	Amino acids and derivatives	Amino acids and derivatives	81948	12037	115780	28051	8920.1	10347	14423	9665.5	9068.9	33241	37419	39434
pme0181	170.1	124	0.72	169.076	C7H11N3O2	1-Methylhistidine	Amino acids and derivatives	Amino acids and derivatives	656600	522380	515980	289390	283810	282860	224870	398380	394660	428170	508780	515020
pme0183	152.1	135	0.85	151.043	C5H5N5O	2-Hydroxy-6-aminopurine	Nucleotides and derivatives	Nucleotides and derivatives	159040	203610	138690	327510	310800	261320	124950	121150	132590	243010	260260	261630
pme0193	147.07	84	0.68	146.06	C5H10N2O3	L-Glutamine	Amino acids and derivatives	Amino acids and derivatives	2668800	1134600	3424600	1469700	988090	699030	1016800	503020	1248500	1323300	1587100	1745300
pme0230	268.1	136	1.88	267.084	C10H13N5O4	Adenosine	Nucleotides and derivatives	Nucleotides and derivatives	4380800	4381800	4674100	5000500	4519700	4414600	2827600	2572900	3295500	4935600	4399200	4430900
pme0264	243.09	127	2.08	242.078	C10H14N2O5	Thymidine	Nucleotides and derivatives	Nucleotides and derivatives	226410	248610	236650	1116500	645700	645310	116870	157500	149970	545180	655680	664830
pme0266	201.12	139	5.02	202.107	C10H18O4	Sebacate	Organic acids	Organic acids	1752.1	1600.5	1712.2	2641.2	3081.7	3075.4	1811.5	1430	1257.2	1998.2	1981.6	2105.9
pme0274	132.09	69	1	131.085	C6H13NO2	6-Aminocaproic acid	Organic acids	Organic acids	1196400	1549500	1544500	2915300	966300	1318700	1220900	2099300	2118100	1703600	2122100	2472100
pme0278	191.09	128	0.73	190.083	C7H14N2O4	2,6-Diaminooimelic acid	Amino acids and derivatives	Amino acids and derivatives	38039	35719	40087	52624	28214	18335	48664	36867	60682	41292	42225	56240
pme0368	579.16	271.01	3.96	578.137	C27H30O14	Apigenin 7-rutinoside(Isorhoifolin)	Flavonoids	Flavonoid	21262	23988	39897	15209	20601	6703.5	41390	14002	4980.4	24000	16888	15250
pme0369	593.16	285	3.79	594.132	C27H30O15	Kaempferol 3-O-rutinoside(Nicotiflorin)	Flavonoids	Flavonols	299630	118530	188540	1307900	1101300	1108000	453520	42045	712540	508420	469230	501710
pme0376	271.07	151	5.54	272.058	C15H12O5	Naringenin	Flavonoids	Dihydroflavone	4161200	3760200	5109600	2272800	2335700	2544700	3331500	1611900	2269900	3345000	3102600	3016200
pme0490	124	78	1.11	123.027	C6H5NO2	Nicotinic acid	Others	Vitamin	271880	195580	295440	245300	241480	135710	131140	88808	176390	258560	232300	241760
pme0513	151	59	0.77	152.058	C5H12O5	Xylitol	Others	Saccharides and Alcohols	6012.7	5281.3	5844.3	5456.5	5690.6	5665.1	10108	14357	12320	5618.2	6726.4	4957
pme0516	179.16	87	0.74	180.053	C6H12O6	Inositol	Others	Saccharides and Alcohols	273830	295070	221470	203600	202870	254390	230900	566150	453950	196380	190300	173820
pme0519	341	119	0.78	342.096	C12H22O11	D-(+)-Sucrose	Others	Saccharides and Alcohols	1108500	1127500	1292500	1787300	1616200	1889900	1337500	1934400	1787300	1592700	1376200	1403700
pme0534	195.16	74.9	0.7	196.047	C6H12O7	Gluconic acid	Others	Saccharides and Alcohols	159450	138500	135180	204920	245270	202790	79053	153680	106310	129510	124010	112560
pme1002	138.08	103	1.2	137.076	C8H11NO	L-Tyramine	Amino acids and derivatives	Amino acids and derivatives	3680900	3229100	4604000	2756100	4012800	3611900	2598300	3036700	4445600	2838400	3334200	4023800
pme1011	121	104	1.31	120.063	C7H8N2	Benzamidine	Others	Others	9915.1	7734.7	10081	6805.7	12734	6583.3	3871.6	3711.1	7353.6	9060.5	6086.7	8002.6
pme1086	306	143	1.14	307.068	C10H17N3O6S	Glutathione reduced form	Amino acids and derivatives	Amino acids and derivatives	64570	75466	72929	87726	107590	112830	87478	105250	49597	69309	75243	54330
pme1109	152	135	1.15	151.043	C5H5N5O	Guanine	Nucleotides and derivatives	Nucleotides and derivatives	309710	254940	375020	219560	153130	213260	189340	153350	190010	322420	313100	320960
pme1173	137	110	1.37	136.033	C5H4N4O	Allopurinol	Nucleotides and derivatives	Nucleotides and derivatives	119520	70519	128370	83843	132570	54985	42721	12815	49567	81968	83116	76922
pme1178	284.09	152	1.46	283.078	C10H13N5O5	Guanosine	Nucleotides and derivatives	Nucleotides and derivatives	5090300	4472400	4960300	7915300	8401500	7310900	3274200	2145700	3225500	7730000	8718400	9531100
pme1184	268.1	152	1.68	267.084	C10H13N5O4	Deoxyguanosine	Nucleotides and derivatives	Nucleotides and derivatives	1169400	1512600	1418000	5109500	2546600	2235700	470820	592900	632990	2984800	3150300	3237100
pme1194	228	112	1.13	227.079	C9H13N3O4	Deoxycytidine	Nucleotides and derivatives	Nucleotides and derivatives	69782	110490	69721	450340	167930	248240	33155	83596	53192	168380	257510	288640
pme1210	150	61	1.18	149.042	C5H11NO2S	L-Methionine	Amino acids and derivatives	Amino acids and derivatives	477810	430540	547380	1362300	561880	769520	462900	505280	475210	905870	1033000	1173200
pme1228	221.1	204	1.58	220.075	C11H12N2O3	5-Hydroxy-L-tryptophan	Amino acids and derivatives	Amino acids and derivatives	109650	67883	68657	84297	72058	99744	38426	13782	34864	91284	120820	120850
pme1261	206.13	76	2.29	205.117	C9H19NO4	Pantothenol	Others	Saccharides and Alcohols	71856	35923	90646	26081	15545	10090	33603	22892	26441	39737	42099	41766
pme1383	170.1	134.1	1.11	169.065	C8H11NO3	Pyridoxine	Others	Vitamin	248790	248570	179420	505780	230950	299930	205990	180330	266050	392230	461010	466490
pme1439	165.05	119	3.79	164.041	C9H8O3	p-Coumaric acid	Phenolic acids	Phenolic acids	132490	113210	142390	74151	95765	64805	90355	74656	82343	95830	92800	95719
pme1474	298	136	2.85	297.075	C11H15N5O3S	5'-Deoxy-5'-(methylthio)adenosine	Nucleotides and derivatives	Nucleotides and derivatives	6780500	5497000	6697300	4385700	4384400	4721500	4856700	7339200	4422700	5222600	4194700	4267700
pme1611	433.12	313	3.72	434.102	C21H22O10	Isohemiphloin	Flavonoids	Flavonoid carbonoside	24070	18327	24588	236260	158320	138300	95021	63049	32019	99061	98915	102380
pme2237	181.08	101	0.75	182.067	C6H14O6	Dulcitol	Others	Saccharides and Alcohols	32378	63398	39223	66126	47308	50884	109370	242610	201130	49192	42659	45846
pme2253	177.14	59	0.81	178.038	C6H10O6	L-Gulonic-γ-lactone	Others	Saccharides and Alcohols	9	5581.7	8453.1	9	9	8969.5	4808.4	9	5301.9	8212.8	12111	13023
pme2268	138	94.01	0.79	137.042	C7H7NO2	Trigonelline	Alkaloids	Alkaloids	12897000	8931300	20695000	7530100	9881100	8198400	3486600	2717200	2877300	10340000	11563000	12012000
pme2459	449.1	287.2	3.77	448.082	C21H20O11	Luteolin 7-O-glucoside(Cynaroside)	Flavonoids	Flavonoid	365860	412700	969410	245820	68306	176360	113530	57960	65893	252650	173840	197730
pme2596	184.05	148	1.67	183.045	C8H9NO4	4-Pyridoxic acid	Others	Vitamin	82328	83246	66561	63735	63118	56657	75463	71988	61377	75084	76722	79232
pme2634	118	72	0.84	117.07	C5H11NO2	DL-Norvaline	Amino acids and derivatives	Amino acids and derivatives	1498100	839990	1460300	2797900	1840000	1376300	861220	1329100	1581800	1978200	2273500	2878300
pme2693	131	114	0.72	130.1	C6H14N2O	N-Acetylputrescine	Alkaloids	Alkaloids	806800	360070	314950	237200	94128	99400	139500	52139	321720	234560	274410	324850
pme2914	161	99	1.4	162.044	C6H10O5	3-Hydroxy-3-methylpentane-1,5-dioic acid	Amino acids and derivatives	Amino acids and derivatives	56955	23719	27440	72749	44462	57627	33737	19348	25338	30326	52274	37423
pme2960	273.07	153	5.47	272.058	C15H12O5	Naringenin chalcone	Flavonoids	Chalcones	308660	144980	761610	445060	1330100	305520	3550000	209120	152820	1385800	1334000	1386600
pme2993	193.1	133	4	192.035	C10H8O4	Scopoletin(7-Hydroxy-5-methoxycoumarin)	Lignans and Coumarins	Coumarins	81558	96391	130540	150310	177240	131390	166480	152770	171130	136640	88526	121300
pme2996	161	116.6	4.48	162.026	C9H6O3	4-Hydroxycoumarin	Lignans and Coumarins	Coumarins	229580	203710	243770	86446	97419	89468	130060	113510	139190	145130	151830	159700
pme3007	403	159	0.68	403.985	C9H14N2O12P2	Uridine 5’-diphosphate	Nucleotides and derivatives	Nucleotides and derivatives	8176.8	7590.2	11108	7281	9754.2	10753	7532.7	7183	5809.9	5492	6645.1	5503.3
pme3009	175	99	0.59	174.009	C6H6O6	Trans-Citridic acid	Organic acids	Organic acids	123220	182740	9	179690	130360	147020	109490	235210	225930	176020	289290	269460
pme3011	104.06	68.8	0.77	103.056	C4H9NO2	γ-Aminobutyric acid	Organic acids	Organic acids	16135	21776	38198	135970	29818	21736	46269	33696	83688	62485	57820	79462
pme3017	104	58	0.74	103.056	C4H9NO2	2-Aminoisobutyric acid	Amino acids and derivatives	Amino acids and derivatives	1846500	1706100	2121000	2097500	1971900	2046100	2166500	2024500	2296400	2224600	2324700	2551300
pme3033	104	86	0.75	103.056	C4H9NO2	N,N-Dimethylglycine	Amino acids and derivatives	Amino acids and derivatives	156940	135530	179470	223330	141180	169140	169120	176320	216740	192740	215990	250300
pme3184	332	136	1.14	331.053	C10H14N5O6P	2'-Deoxyadenosine-5'-monophosphate	Nucleotides and derivatives	Nucleotides and derivatives	950760	889050	742190	509590	491220	546210	720510	632430	747430	771160	804050	838000
pme3188	323	211	1.23	324.021	C9H13N2O9P	Uridine 5'-monophosphate	Nucleotides and derivatives	Nucleotides and derivatives	5414.6	5923.6	7900.1	19945	23895	21044	8900.4	4128.3	10557	15241	15620	12332
pme3207	141.03	59	0.69	142.021	C6H6O4	Trans,trans-Muconic acid	Organic acids	Organic acids	284930	254430	234550	288630	262270	292490	239770	302930	287420	260670	264040	248470
pme3211	463	301	3.81	464.076	C21H20O12	Quercetin 3-O-glucoside(Isotrifoliin)	Flavonoids	Flavonols	134000	262720	86437	304700	392670	304430	92594	171690	195860	401700	364540	346090
pme3227	579	433	3.49	578.137	C27H30O14	Vitexin 2''-O-β-L-rhamnoside	Flavonoids	Flavonoid carbonoside	1002900	1263400	788360	190990	211330	77506	134430	502140	113990	551580	386570	373980
pme3233	285	270	5.01	284.058	C16H12O5	Calycosin	Flavonoids	Isoflavones	1402.9	9	9	2785.3	4588.2	1932.5	2687.7	864.51	751.14	1836.6	2115.7	785.79
pme3337	384	252	2.17	383.09	C14H17N5O8	N6-Succinyl Adenosine	Nucleotides and derivatives	Nucleotides and derivatives	3845000	5514600	4238600	2695500	1265100	1544700	2962300	2653700	3613400	3274200	2666100	2986200
pme3388	189	144	0.68	188.114	C7H16N4O2	H-HomoArg-OH	Amino acids and derivatives	Amino acids and derivatives	3117900	439210	2728000	60464	45904	25336	61932	19078	59222	684680	893600	973100
pme3443	207.1	192	4.43	208.064	C11H12O4	Sinapinaldehyde	Phenolic acids	Phenolic acids	401470	355220	361870	249700	254520	232740	404550	262120	441320	353740	368810	354640
pme3475	273.07	153	5.6	272.058	C15H12O5	Butin	Flavonoids	Dihydroflavone	3554300	3293400	4469400	2321300	2519300	2426300	3113000	1630300	2096600	2821400	2808800	2989200
pme3732	244.09	112	0.82	243.073	C9H13N3O5	Cytidine	Nucleotides and derivatives	Nucleotides and derivatives	177830	200200	137050	493590	450220	306480	127680	130720	154670	277620	362310	502860
pme3827	198.2	152.2	1.15	197.059	C9H11NO4	3,4-Dihydroxy-DL-phenylalanine	Amino acids and derivatives	Amino acids and derivatives	202500	158460	261590	297000	229130	231770	513770	177740	149100	222390	419130	293310
pme3961	252	136	1.96	251.089	C10H13N5O3	Deoxyadenosine	Nucleotides and derivatives	Nucleotides and derivatives	7047500	8066600	6967600	22731000	12949000	11503000	2528000	2709400	2934800	14392000	16690000	16294000
pme3967	312	180	2.23	311.107	C12H17N5O5	2-(Dimethylamino)guanosine	Nucleotides and derivatives	Nucleotides and derivatives	92536	76651	76640	269690	197540	140770	163100	58867	139870	173620	163440	174940
pmf0523	271.06	225.05	6.76	270.044	C15H10O5	Phosphoenolpyruvate	Quinones	Quinones	83231	81765	82576	30421	39943	14947	163980	55822	74626	68603	73676	75572
pmf0557	327	171	6.09	350.022	C16H11N2NaO4S	Shikonin	Alkaloids	Alkaloids	10212	12938	15601	140670	69316	71686	38135	12338	40509	68997	61575	65107
pmn001338	445.1	283	3.71	446.068	C21H18O11	Rhein-8-O-D-glucopyranoside	Quinones	Anthraquinone	3127.2	6995.8	6449.3	19439	17410	17316	50084	29297	7622.2	16930	13096	16646
pmn001367	315.07	153.017	1.89	316.065	C13H16O9	Protocatechuic acid-4-glucoside	Phenolic acids	Phenolic acids	863260	1316500	991980	1206300	1602800	1234100	3809100	1290300	1625100	1662300	1537700	1515300
pmn001368	699.25	537.197	2.7	700.221	C32H44O17	Olivin Diglucoside	Lignans and Coumarins	Lignans	131920	258780	189140	76230	124060	150860	598060	370550	394130	207300	198280	186260
pmn001370	681.24	519.188	3.34	682.212	C32H42O16	Pinoresinol diglucoside	Lignans and Coumarins	Lignans	166310	213080	172960	161270	231950	204040	622340	371720	629280	300970	327770	302250
pmn001371	549.16	387.146	4.16	550.177	C27H34O12	Eucommin A	Lignans and Coumarins	Lignans	36387	40599	76255	169080	140760	148500	275890	164080	369730	143840	148260	153960
pmn001372	711.25	549.2	3.42	712.221	C33H44O17	Mesolipin diglucoside	Lignans and Coumarins	Lignans	322700	448400	337470	563090	541460	512140	1569000	1075400	1592900	704280	567500	785560
pmn001378	519.16	357.136	4.14	520.168	C26H32O11	Terpineol monoglucoside	Lignans and Coumarins	Lignans	6479.6	3996	13817	32206	41143	17445	38422	32550	42149	25782	24525	26268
pmn001380	187.1	169.087	4.53	188.093	C9H16O4	Eucommiol	Others	Others	755990	479300	720960	300450	314060	297340	273740	286930	299900	407820	399910	400640
pmn001415	451.1	341.06	3.95	452.093	C24H20O9	Catechin-(7,8-bc)-4β-(3,4-dihydroxyphenyl)-dihydro-2-(3H)-pyranone	Flavonoids	Flavanols	30923	24875	40639	18931	21077	30593	39455	33158	47838	32691	32541	34803
pmn001419	325.09	163.04	3	326.085	C15H18O8	1-O-[(E)-p-Cumaroyl]-β-D-glucopyranose	Phenolic acids	Phenolic acids	7588.3	4132.7	5211.8	147410	191480	248320	125650	8317	44794	99896	107980	101640
pmn001420	341.08	179.03	2.93	342.079	C15H18O9	1-O-[(E)-Caffeoyl]-β-D-glucopyranose	Phenolic acids	Phenolic acids	39849	18373	22700	104730	153200	146760	75948	46995	42455	96642	89881	96489
pmn001477	435.1	345	3.81	436.082	C20H20O11	4-C-β-D-Glucose-1,3,6-trihydroxy-7-methoxyxanthone	Others	Xanthone	23434	25739	15412	25912	12872	28086	12997	4583.7	15043	21577	21159	18697
pmn001494	417.2	402.1	5.21	418.142	C22H26O8	(+)-Syringaresinol	Lignans and Coumarins	Lignans	109140	127410	203250	331000	292410	199390	150470	198370	287360	224560	220200	221640
pmn001497	575.3	279.2	9.01	516.305	C33H44N2O3	Dendrocrepine	Alkaloids	Alkaloids	16565000	25327000	17686000	24301000	18406000	29958000	24201000	25153000	27570000	30286000	29759000	28639000
pmn001498	575.3	279.2	9.19	516.305	C33H44N2O3	Isodendrocrepine	Alkaloids	Alkaloids	16983000	25496000	17810000	25431000	18782000	30839000	24204000	25896000	28470000	30462000	29911000	30320000
pmn001499	227.1	183.1	4.68	228.07	C14H12O3	9,10-Dihydrophenanthrene	Others	Others	14427	9430.4	16443	32521	22724	11181	18272	32946	14416	28805	26913	27405
pmn001502	387.14	181.05	5.3	388.133	C21H24O7	Medioresinol	Lignans and Coumarins	Lignans	3935.6	1846.4	7515.4	6358.3	6100.1	4894.9	4299.9	8197.3	4503.7	8425.5	7250.9	7246.5
pmn001511	285.1	123	2.75	286.09	C13H18O7	3-Hydroxy-5-Methylphenol-1-Oxy-β-D-Glucose	Phenolic acids	Phenolic acids	182040	219890	247920	86121	98159	53000	95187	68622	80111	109320	114070	117020
pmn001517	329.1	167	2.25	330.113	C15H22O8	3,4,5-Trimethoxyphenyl-β-D-Glucopyranoside	Phenolic acids	Phenolic acids	5237700	4383700	2714600	6180700	6252600	8056700	10718000	8568300	20615000	9121800	8878000	8736800
pmn001553	315.1	153.1	2.3	316.099	C14H20O8	Cimidahurinine	Phenolic acids	Phenolic acids	8330300	6613000	6943100	7070500	4374200	4982800	9766500	6907500	8791800	5549900	5590800	5649900
pmn001575	153	109	2.45	154.021	C7H6O4	Gentisic acid	Phenolic acids	Phenolic acids	1204400	927890	1093700	997380	793070	635580	509040	435870	474170	1288400	1253400	1332300
pmn001578	255.23	255.23	11.72	256.219	C16H32O2	Hexadecanoic acid	Phenolic acids	Phenolic acids	33388000	36473000	36181000	44026000	44758000	47510000	43336000	43305000	46659000	36939000	44419000	40470000
pmn001583	609.1	300	3.56	610.126	C27H30O16	Bioquercetin	Flavonoids	Flavonols	5552200	2918900	5346400	26757000	21017000	23207000	25194000	2432400	25992000	15091000	14492000	14806000
pmn001591	487.3	469.3	8.02	488.317	C30H48O5	Rutundic acid	Terpenoids	Triterpene	18566	8953.3	18139	2033	3620.1	1757.3	8757.2	4417	2551.5	7025.4	6628	6437.6
pmn001606	309.3	309.3	11.01	310.262	C20H38O2	Eicosenoic acid	Lipids	Free fatty acids	119850	134200	192220	127250	247040	206970	339260	156330	182910	168710	202880	250170
pmn001610	307.3	307.3	12.09	308.248	C20H36O2	Eicosadienoic acid	Lipids	Free fatty acids	133240	138690	129070	960520	1094600	1041200	424960	311360	233580	811980	804850	932970
pmn001632	787.1	465.1	3.62	788.078	C34H28O22	Tetragalloylglucose	Tannins	Tannin	23307	6297.4	19915	8538.9	7981.2	7179.5	5916.8	4827.4	11033	9776.2	11301	12231
pmn001671	547.2	223.1	3.29	548.146	C23H32O15	β-D-Furanofructosyl-α-D-(6-mustard acyl)glucoside	Phenolic acids	Phenolic acids	146860	133980	272950	428310	406110	348710	346000	828400	186070	328020	273730	346430
pmn001672	547.2	223.1	3.02	548.146	C23H32O15	β-D-Furanofructosyl-α-D-(3-mustard acyl)glucoside	Phenolic acids	Phenolic acids	37723	14803	88446	144920	157260	120460	121910	174440	55362	79942	81190	82721
pmn001686	287.23	241.222	6.14	288.208	C16H32O4	10,16-Dihydroxy-palmitic acid	Lipids	Free fatty acids	18140	11384	17595	9676	7775.2	11806	13992	8275.4	10355	16651	17907	16711
pmn001687	295.05	163.042	2.38	296.041	C13H12O8	Cis-Coutaric acid	Phenolic acids	Phenolic acids	11693	25857	34462	19639	36979	287390	17974	6742.9	5169.7	63717	56788	55484
pmn001688	295.23	195.14	8.97	296.214	C18H32O3	9S-Hyroxy-10E,12E-octadecadienoic acid	Lipids	Free fatty acids	539860	504370	463480	1329400	1498900	1880000	737000	633020	666580	1430800	1376300	1383700
pmn001689	311.22	223.172	7.35	312.208	C18H32O4	9-Hydroxy-12-oxo-10-octadecenoic acid	Lipids	Free fatty acids	912940	1194900	1220000	1761300	2235200	3224200	3348100	1022800	2288100	2420600	2343300	2353700
pmn001690	327.1	165.093	3.4	328.133	C16H24O7	3-Hydroxy-4-isopropylbenzylalcohol 3-glucoside	Phenolic acids	Phenolic acids	1525000	3471900	2257600	644890	568670	540920	2087500	1551800	1566200	1355500	1399500	1348100
pmn001691	327.22	291.198	5.62	328.202	C18H32O5	9,12,13-Trihyroxy-10,15-octadecadienoic acid	Lipids	Free fatty acids	24866	44214	48114	125870	118700	146040	53464	31472	73685	58748	63925	61961
pmn001694	329.23	229.146	5.91	330.217	C18H34O5	9,10,13-Trihyroxy-11-octadecadienoic acid	Lipids	Free fatty acids	427110	728830	582890	2126000	2663300	2126500	760470	524590	960420	1345300	1318900	1290100
pmn001698	447.1	285.042	3.57	448.082	C21H20O11	Luteolin-7-O-β-D-glucuronide	Flavonoids	Flavonoid	43297	35781	115830	46744	22924	30967	23273	16672	9252.8	28191	31582	25566
pmn001713	593.17	473.112	3.15	594.132	C27H30O15	Luteolin-7-O-β-D-rutinoside	Flavonoids	Flavonoid	1865300	1441200	1270800	5309700	4820000	4946800	2425900	1476000	751030	3655300	3449500	3284400
pmn001727	474.18	312.124	3.78	475.161	C24H29NO9	N-(4-O-(β-D-Glucopyranosyl)-E-feruloyl)-tyramine	Alkaloids	Phenolamine	53115	48904	79544	230120	126900	103030	240000	111080	62951	106240	107910	112940
pmn001728	289.08	203.083	3.9	290.112	C15H18N2O4	N-Acetyl-DL-tryptophan	Amino acids and derivatives	Amino acids and derivatives	72649	58203	164210	248280	114430	126820	147410	50953	50287	573660	597700	582440
pmn001729	282.11	119.05	4.63	283.108	C17H17NO3	N-z-p-Coumaroyl tyramine	Alkaloids	Phenolamine	36160	12973	23851	48551	36619	19671	210590	1893600	23428	150270	143460	146960
pmp000001	301.07	286.05	5.74	300.053	C16H12O6	Hispidulin	Flavonoids	Flavonoid	4669.8	3234	17912	4977.2	9565.5	2119.2	94604	6345.9	6534.1	14532	15947	12783
pmp000004	331.08	316.06	5.9	330.061	C17H14O7	Jaceosidin	Flavonoids	Anthocyanins	7603.7	9384.8	8690.8	9464.9	11278	10361	49428	4872.2	17979	13763	12498	12531
pmp000013	507.15	345.09	4.84	506.12	C24H26O12	Eupatilin 3-glucoside	Flavonoids	Flavonoid	33956	19489	19765	26399	27556	22658	47347	18825	31325	29402	29537	30713
pmp000109	343.1	328.1	6.62	342.096	C19H18O6	Tetramethyl-O-isoscutellarein	Flavonoids	Flavonoid	15444	10920	12961	4386.5	11223	7828.6	14308	8150.6	11945	11093	11654	8812.7
pmp000116	433.1	415.1	3.86	432.088	C21H20O10	Apigenin-8-C-glucoside	Flavonoids	Flavonoid carbonoside	312150	272560	334550	4230500	2481100	2623600	1736900	801060	439490	1400500	1163700	1185200
pmp000126	611.2	593.2	3.02	610.126	C27H30O16	Luteolin-6,8-di-C-glucoside	Flavonoids	Flavonoid	333440	320420	271770	667880	646900	1244100	911590	332310	435320	514060	403540	447400
pmp000127	625.2	607.2	3.35	624.14	C28H32O16	Chysoeriol-6,8-di-C-glucoside	Flavonoids	Flavonoid carbonoside	1240900	1279900	1748900	2580100	2582600	2332300	7561300	1303300	2477800	2964400	2066000	2263900
pmp000237	579.13	283.06	3.87	578.103	C26H26O15	Apigenin-6-C-2-glucuronylxyloside	Flavonoids	Flavonoid carbonoside	363520	413890	283260	57859	58294	21315	36219	128810	34773	180090	126740	134680
pmp000239	595.13	505.09	3.62	594.097	C26H26O16	Luteolin-6-C-5-glucuronylxyloside	Flavonoids	Flavonoid	61375	48796	83037	287230	228650	240100	799190	86359	420350	259110	191930	209730
pmp000241	625.14	505.09	3.2	624.106	C27H28O17	Luteolin-6-C-2-glucuronylglucoside	Flavonoids	Flavonoid	299870	329880	484800	632310	639980	591170	2162800	334280	679840	651040	465610	550420
pmp000274	579.15	409.092	3.37	578.12	C30H26O12	Procyanidin B3	Tannins	Proanthocyanidins	870140	1376100	887500	17519	24436	23810	87055	31624	3766.1	462250	358160	381070
pmp000364	369.13	313.07	7.82	368.11	C21H20O6	Glycycoumarin	Lignans and Coumarins	Coumarins	2001.1	1915.5	2726.7	1735.1	2417.5	1492.5	2372.7	2307.2	3053.9	1500.1	1655	2756.7
pmp000413	433.11	283.06	3.73	432.088	C21H20O10	Genistein 8-C-glucoside	Flavonoids	Flavonoid carbonoside	323210	323600	376210	5915400	3215700	3542000	2268600	1055000	572540	1875300	1463100	1650100
pmp000460	284.1	147	4.87	283.108	C17H17NO3	N-cis-Paprazine	Alkaloids	Phenolamine	158830	47695	100370	246730	218300	73783	1363300	6642300	103870	640390	585270	566410
pmp000545	355.1	337.119	2.87	354.079	C16H18O9	4-Caffeoylquinic acid	Phenolic acids	Phenolic acids	41509	61756	67025	31048	50548	64923	27421	27901	45820	43776	33322	33813
pmp000550	447.12	285.07	3.77	446.102	C22H22O10	Calycosin-7-glucoside	Flavonoids	Isoflavones	17406	18828	23365	37036	45580	45933	116680	86295	26014	42734	34534	38277
pmp000571	271.06	153.01	5.63	270.044	C15H10O5	Apigenin	Flavonoids	Flavonoid	6680.3	1902.8	8662.1	3601.8	3413.9	9	34697	9	9	6072	7965.9	5471.2
pmp000579	463.12	301.07	4.37	462.096	C22H22O11	Diosmetin-7-O-galactoside	Flavonoids	Flavonoid	348360	293830	339910	620590	1204000	906740	524810	529430	408630	728840	688020	694470
pmp000589	551.1	303.051	4.13	550.074	C24H22O15	Quercetin-7-O-(6'-O-malonyl)-β-D-glucoside	Flavonoids	Flavonols	10424	23062	20638	7294	10376	4192.4	9932.9	5531.3	2793.3	11213	9155.2	11013
pmp000593	595.16	449.1	3.76	594.132	C27H30O15	Luteolin-7-O-rutinoside	Flavonoids	Flavonoid	195570	79006	131820	989350	854980	1030500	308310	36774	501350	310960	232910	257750
pmp000595	611.16	449.1	3.31	610.126	C27H30O16	Luteolin-7,3'-Di-O-β-D-Glucoside	Flavonoids	Flavonoid	1049600	1574200	1507100	12158	147510	9	996330	390950	752070	578030	414800	518140
pmp000596	627.15	465.1	2.87	626.12	C27H30O17	Quercetin 3,7-bis-O-β-D-glucoside	Flavonoids	Flavonols	455550	126700	119370	497820	731760	746000	454680	564770	719410	347510	265980	322160
pmp000632	265.2	247.181	2.11	264.167	C15H24N2O2	Sophoranol	Alkaloids	Alkaloids	24044	38156	35524	14417	7623.6	15275	16740	13313	15348	25783	22985	22592
pmp000676	394.16	197.08	2.42	376.116	C16H24O10	Adoxosidic acid	Terpenoids	Monoterpenoids	371700	356740	402520	374870	301270	288330	697930	333500	464700	421990	436510	379630
pmp000703	538.15	197.08	2.98	520.152	C22H32O14	6'-O-D-Glucosylsweroside	Terpenoids	Sesquiterpenoids	216000	294070	297260	123970	105380	63050	455710	283000	470660	245630	218270	197770
pmp000774	1031.5	869.5	4.3	1030.47	C51H82O21	X(1,2)rha(1,2)rha(1,2)glc	Others	Others	38612	41905	38112	58415	54922	19057	123680	53669	81223	49342	47801	54489
pmp001014	421.1	259.1	4.9	420.088	C20H20O10	1-Glycosyloxy-2-hydroxy-4-methoxy-xanthone	Others	Xanthone	72543	67242	103620	136520	68419	78569	69785	98969	125310	75445	70214	76490
pmp001079	595.16	449.1	3.75	594.132	C27H30O15	Lonicerin	Flavonoids	Flavonoid	9374.3	6388.4	5794.2	60862	50452	68952	16266	1523.3	35966	13704	18026	18240
pmp001085	411.2	249.1	3.55	410.171	C21H30O8	Onitin-2'-O-D-glucoside	Others	Others	52941	153510	112980	38918	49770	59492	82868	65966	74102	72282	58136	52433
pmp001105	757.22	739.208	3.03	756.175	C33H40O20	Kaempferol-3-neohesperidoside-7-glucoside	Flavonoids	Flavonols	9	9	9	118480	84222	101140	37158	23534	7652.4	52966	34315	36744
pmp001106	595.17	577.156	3.11	594.132	C27H30O15	Vitexin-2-O-D-glucopyranoside	Flavonoids	Flavonoid carbonoside	1413300	1202300	1195300	4504400	4339900	5023400	2344400	1531000	743140	3077200	1895500	2271900
pmp001107	757.22	739.208	3.12	756.175	C33H40O20	Kaempferol-3-rutinoside-7-glucoside	Flavonoids	Flavonols	31671	27394	18375	111080	88567	98448	35842	28640	9517.7	47136	37655	34166
pmp001110	535.14	517.134	3.67	534.114	C25H26O13	Apigenin-6-C-β-D-xyloside-8-C-β-Darabinoside	Flavonoids	Flavonoid carbonoside	9	9	8253.4	38849	19895	23930	2165100	107130	2978000	712300	526510	573780
pmp001111	579.17	561.161	3.55	578.137	C27H30O14	Violanthin	Flavonoids	Flavonoid carbonoside	2561700	3491100	2364900	286850	333120	293180	337500	139530	10551	1307400	937570	939580
pmp001114	549.16	531.149	3.99	548.128	C26H28O13	Hesperetin C-malonylhexoside	Flavonoids	Flavonoid carbonoside	23325	24982	63317	13964	14587	20668	60146	1849500	46845	147410	109420	101860
pmp001119	273.08	213.088	5.64	272.058	C15H12O5	3,5-Dihydroxy-2,4-dimethoxy-9H-fluoren-9-one	Others	Others	18469	4042.1	7362.5	251260	7263.4	5935	15342	23554	8784.9	25565	27433	23971
pmp001124	243.1	225.091	6.1	242.084	C15H14O3	Hircinol	Others	Others	41814	21091	41868	95063	33683	29007	89637	54651	68491	113210	103530	111240
pmp001125	275.13	151.077	6.25	274.107	C16H18O4	Dendrobin A	Others	Others	192240	22016	201470	722070	147050	300430	265630	592260	129080	298700	297070	295840
pmp001133	279.23	173.133	8.99	278.193	C17H28NO2+	N-methyldendrobine	Alkaloids	Sesquiterpene alkaloids	110230	118280	141430	785390	674620	898410	184040	118660	160290	496650	528270	524600
pmp001178	284.1	147	4.82	283.108	C17H17NO3	N-cis-sinapoyltyramine	Alkaloids	Phenolamine	160790	45668	96208	230460	231600	75756	1368800	6612600	102590	614460	561670	599420
pmp001188	625.3	325.1	6	624.219	C36H36N2O8	C19	Alkaloids	Alkaloids	61767	40086	139950	130940	118810	104900	117960	168300	99260	151380	150510	169470
pmp001198	132.1	57.1	1.2	131.085	C6H13NO2	6-Deoxyfagomine	Alkaloids	Alkaloids	256240	317220	282400	556450	208410	248580	216500	365940	370190	336000	409430	492420
pmp001200	314.1	145	4.91	313.117	C18H19NO4	Methoxy-N-Caffeoyltyramine	Alkaloids	Phenolamine	946770	646280	976270	761360	1133900	489700	1561900	1593000	356030	935970	922520	933630
pmp001213	166.08	120.08	1.91	165.07	C9H11NO2	Phenylalanine	Amino acids and derivatives	Amino acids and derivatives	13202000	8960200	11492000	12788000	8547700	6610800	6519600	7090300	9000800	12969000	13375000	14045000
pmp001214	310.16	251.09	2.94	310.147	C16H24NO5+	Sinapine	Alkaloids	Alkaloids	6731400	1339900	10956000	7313500	6674600	5944300	15384000	12253000	5504600	9701300	7330900	7898500
pmp001230	279.2	121	9.63	278.136	C16H22O4	Senkyunolide M	Others	Others	2747000	3248900	2398800	2653300	2334700	2608600	2345800	2246100	2472500	2123500	2415100	2381200
pmp001245	280.15	221.08	2.88	280.138	C15H22NO4+	Feruloylcholine	Alkaloids	Alkaloids	19270	5418.1	38853	117660	67071	94783	139280	77572	26981	86852	76232	76223
pmp001246	472.21	251.09	2.15	472.191	C22H34NO10+	Sinapine glucoside	Alkaloids	Alkaloids	318860	120850	288760	330250	366640	248620	448840	229310	257460	390320	298210	406230
pmp001250	520.34	184.07	8.42	520.304	C26H51NO7P+	PC(18:2)	Lipids	PC	6528400	5272900	7978100	19800000	10777000	5007000	33526000	6679000	26441000	21052000	21881000	22438000
pmp001251	520.34	184.07	8.24	520.304	C26H51NO7P+	PC(18:2)isomer	Lipids	PC	6267300	5267700	7712200	20427000	10562000	4957200	33627000	6830000	27556000	21648000	22144000	22069000
pmp001252	284.13	164.074	4.79	283.108	C17H17NO3	N-p-Coumaroyltyramine	Alkaloids	Phenolamine	4420.7	1566.6	3844.7	6357.8	6499.5	2524.1	38131	182180	3840.4	18534	16977	16993
pmp001253	625.25	488.171	6.03	624.219	C36H36N2O8	Cannabisin F	Alkaloids	Phenolamine	13332	10254	31038	35538	29463	27788	28595	47169	21985	38899	37789	38048
pmp001255	314.14	177.055	4.76	313.131	C18H19NO4	N-Trans-feruloyltyramine	Alkaloids	Phenolamine	2455500	1709000	2510300	1937200	2837600	1229000	4036400	3988200	909820	2392200	2367200	2385400
pmp001256	314.14	177.055	4.91	313.131	C18H19NO4	N-Cis-feruloyltyramine	Alkaloids	Phenolamine	2494500	1629100	2470200	1893300	2866700	1204600	4036600	4073200	916250	2347400	2266000	2333700
pmp001264	274.28	256.265	6	273.243	C16H35NO2	Hexadecylsphingosine	Lipids	Sphingolipids	14804000	20904000	14981000	18174000	19783000	22465000	10576000	10939000	17894000	16105000	16146000	16505000
pmp001270	494.33	184.073	8.08	493.282	C24H48NO7P	LysoPC(16:2)	Lipids	LPC	27457	29147	33468	98027	34059	27479	216010	32700	87848	110650	127860	122160
pmp001271	679.39	263.238	8.32	678.339	C33H58O14	2,3-Dihydroxypropyl-9,12-octadecadienoate-hexose-hexose	Lipids	Free fatty acids	913300	1363500	828050	1260100	938230	1299600	1143300	1332000	1431800	1106400	1197200	1301000
pmp001272	478.29	337.275	8.4	477.253	C23H44NO7P	3-{(2-Aminoethoxy)(hydroxy)phosphoryl]oxy}-2-12-octadecadienoate	Alkaloids	Alkaloids	4282800	4588600	6419000	12211000	7582400	2600900	17501000	7019100	25953000	12848000	13821000	14534000
pmp001273	520.34	184.074	8.43	519.296	C26H50NO7P	LysoPC(18:2)	Lipids	LPC	6535600	5139100	7633200	20591000	10898000	4776600	33686000	6708400	27701000	21619000	22806000	22747000
pmp001275	672.42	331.286	8.7	671.363	C31H61O14N	3-Hydroxypropyl palmitate glc-glucosamine	Alkaloids	Alkaloids	1466100	1133400	787030	1017400	690760	1027700	618950	739150	667760	1011400	1205900	1245700
pmp001276	677.37	677.373	8.7	676.324	C33H56O14	2,3-Dihydroxypropyl-9,12,15-octadecatrienoate-hexose-hexose	Lipids	Free fatty acids	901630	656060	443450	726440	490740	702190	379260	486310	434480	650600	793920	767960
pmp001277	454.3	313.276	8.76	453.253	C21H44NO7P	3-{(2-Aminoethoxy)(hydroxy)phosphoryl]oxy}-2-hydroxypropyl palmitate	Alkaloids	Alkaloids	894170	1014800	795190	1049200	1134900	805020	1795600	636570	875970	1411300	1599900	1592000
pmp001278	496.34	184.074	8.81	495.296	C24H50NO7P	LysoPC(16:1)	Lipids	LPC	1212300	1065700	1002200	1663600	1372800	1050200	2620900	794340	853120	1986000	2352300	2302500
pmp001279	518.32	459.248	8.81	517.276	C21H48N3O9P	Bis(N,N-diethylethanaminium)-2-acetamido-1,5-anhydro-2-deoxy-1-[-hydroxy(phosphonato)methyl]-D-glucitol	Alkaloids	Alkaloids	50244	41931	40402	77768	58040	50081	96899	36307	38099	89651	112830	118610
pmp001281	522.36	184.074	9.12	521.311	C26H52NO7P	LysoPC(18:1)	Lipids	LPC	1760700	1974700	1729700	5479000	2359400	851080	9654000	2028300	8062800	4937100	5248000	5561200
pmp001282	544.34	485.266	9.12	543.296	C28H50NO7P	Propyl2-(trimethylammonio)ethyl phosphate	Others	Others	27079	30608	23248	85411	39922	14898	122710	32335	101530	78090	96943	104880
pmp001283	355.29	337.275	9.23	354.251	C21H38O4	Glyceryl linoleate	Lipids	Glycerol ester	545840	760210	719790	1154000	856680	1263900	1054500	952870	1096000	1076200	1352700	1213700
pmp001284	331.28	313.273	9.68	330.251	C19H38O4	Glycerin Monopalmitate	Lipids	Glycerol ester	8844.6	9875	10239	39001	22847	39666	24545	15181	21456	29984	30818	31163
pmp001285	149.02	65.0406	9.71	148.012	C8H4O3	Phthalic anhydride	Phenolic acids	Phenolic acids	3227600	3781300	2761200	2933000	2552200	2775100	2846000	2469900	2803800	2483400	2777200	2609700
pmp001286	524.37	184.073	9.95	523.325	C26H54NO7P	LysoPC(18:0)	Lipids	LPC	104510	78771	70547	171780	137510	90508	263680	76681	86647	196670	198350	228550
pmp001287	120.08	103.055	1.92	119.067	C8H9N	N-Benzylmethylene isomethylamine	Alkaloids	Alkaloids	24224000	14326000	20297000	21731000	13283000	9292500	9759800	10364000	13296000	23661000	21942000	22070000
pmp001305	497.3	351.2	3.93	496.272	C27H44O8	Podecdysone C	Steroids	Steroid	7547.5	5477.8	5964.5	8226.4	6565.3	12537	9602.7	24952	20733	11441	9289.2	8881.3
pmp001309	465.1	303.1	3.65	464.076	C21H20O12	6-Hydroxykaempferol-7-O-glucoside	Flavonoids	Flavonols	381110	169460	397180	1209300	763590	1188000	1416900	137900	1467700	534060	477510	378690
pmp001311	627.2	303.1	2.88	626.12	C27H30O17	6-Hydroxykaempferol-7,6-O-Diglucoside	Flavonoids	Flavonols	359970	121920	118720	464010	705430	699320	432630	506910	674990	316830	229410	304090
pmp001312	789.2	303.1	2.63	788.164	C33H40O22	6-Hydroxykaempferol-3,7,6-O-triglycoside	Flavonoids	Flavonols	282410	155440	182760	618580	729480	1077900	237030	362220	510990	344520	246060	253630
pmp001314	773.2	627.2	3.24	772.17	C33H40O21	6-Hydroxykaempferol-3-O-rutin-6-O-glucoside	Flavonoids	Flavonols	938.8	1969.4	4606.6	8986.9	7573.7	15057	15707	4152.9	8654.2	3696.3	3768.2	4722.5
