# Supplementary material for: Does the Metabolome of Wild-like Dendrobium officinale of Different Origins Have Regional Differences?
Source: Molecules. 2022 Oct 18;27(20):7024. doi: 10.3390/molecules27207024 (PMC9609934; doi:10.3390/molecules27207024)
Supplement: Supplementary file 1 [file molecules-27-07024-s001.zip › supplementary table S2.xlsx]

## Sheet: Sheet1
GP/ZJ
Index	Formula	Compounds	Class I	Class II	GP1	GP2	GP3	ZJ1	ZJ2	ZJ3	VIP	Fold_Change	Log2FC	Type
mws4002	C8H11NO2	Dopamine hydrochloride	Alkaloids	Alkaloids	1940000	910000	1720000	357000	254000	1030000	1.1574	0.359081	-1.47762	down
pmb0490	C13H18N2O2	N-p-Coumaroyl putrescine	Alkaloids	Phenolamine	13800	4770	6220	64600	44700	250000	1.30589	14.4937	3.85736	up
pmb0896	C14H20N2O3	N'-Feruloyl putrescine	Alkaloids	Phenolamine	16300	7780	5940	28100	25600	58500	1.24443	3.73751	1.90208	up
pmb1912	C20H23N7O7	10-Formyl-THF	Alkaloids	Alkaloids	227000	312000	203000	104000	105000	159000	1.29645	0.495957	-1.01171	down
pme2268	C7H7NO2	Trigonelline	Alkaloids	Alkaloids	12900000	8930000	20700000	3490000	2720000	2880000	1.39963	0.213731	-2.22613	down
pme2693	C6H14N2O	N-Acetylputrescine	Alkaloids	Alkaloids	807000	360000	315000	140000	52100	322000	1.08012	0.346896	-1.52742	down
pmp000460	C17H17NO3	N-cis-Paprazine	Alkaloids	Phenolamine	159000	47700	100000	1360000	6640000	104000	1.01523	26.4232	4.72373	up
pmp000632	C15H24N2O2	Sophoranol	Alkaloids	Alkaloids	24000	38200	35500	16700	13300	15300	1.3439	0.463664	-1.10885	down
pmp001178	C17H17NO3	N-cis-sinapoyltyramine	Alkaloids	Phenolamine	161000	45700	96200	1370000	6610000	103000	1.01666	26.6854	4.73798	up
pmp001245	C15H22NO4+	Feruloylcholine	Alkaloids	Alkaloids	19300	5420	38900	139000	77600	27000	1.00977	3.82898	1.93696	up
pmp001252	C17H17NO3	N-p-Coumaroyltyramine	Alkaloids	Phenolamine	4420	1570	3840	38100	182000	3840	1.04198	22.7813	4.50978	up
pmp001272	C23H44NO7P	3-{(2-Aminoethoxy)(hydroxy)phosphoryl]oxy}-2-12-octadecadienoate	Alkaloids	Alkaloids	4280000	4590000	6420000	17500000	7020000	26000000	1.17071	3.30412	1.72427	up
Qingke_Rfmb319-1-2	C6H11NO2	Pipecolic acid	Amino acids and derivatives	Amino acids and derivatives	251000	60300	180000	568000	485000	2240000	1.17543	6.70263	2.74473	up
mws0254	C6H9N3O2	L-Histidine	Amino acids and derivatives	Amino acids and derivatives	3630000	1150000	3090000	719000	802000	1720000	1.04308	0.411817	-1.27992	down
mws0260	C6H14N4O2	L-(+)-Arginine	Amino acids and derivatives	Amino acids and derivatives	67200000	7690000	81300000	992000	646000	1290000	1.36893	0.0187464	-5.73724	down
pme0006	C5H9NO2	L-Proline	Amino acids and derivatives	Amino acids and derivatives	2090000	970000	2070000	733000	670000	1160000	1.1131	0.49961	-1.00113	down
pme0008	C6H13N3O3	L-Citrulline	Amino acids and derivatives	Amino acids and derivatives	841000	122000	1100000	49800	37300	43300	1.29429	0.0632089	-3.98373	down
pme0026	C6H14N2O2	L-(+)-Lysine	Amino acids and derivatives	Amino acids and derivatives	2550000	1030000	3410000	980000	439000	1330000	1.03277	0.393276	-1.34639	down
pme0122	C8H16N2O3	N6-Acetyl-L-lysine	Amino acids and derivatives	Amino acids and derivatives	432000	106000	313000	102000	146000	71700	1.02032	0.375676	-1.41244	down
pme0170	C8H16N4O3	N-α-Acetyl-L-arginine	Amino acids and derivatives	Amino acids and derivatives	81900	12000	116000	14400	9670	9070	1.08523	0.157885	-2.66306	down
pme0193	C5H10N2O3	L-Glutamine	Amino acids and derivatives	Amino acids and derivatives	2670000	1130000	3420000	1020000	503000	1250000	1.09892	0.384072	-1.38055	down
pme1228	C11H12N2O3	5-Hydroxy-L-tryptophan	Amino acids and derivatives	Amino acids and derivatives	110000	67900	68700	38400	13800	34900	1.25695	0.353204	-1.50143	down
pme3388	C7H16N4O2	H-HomoArg-OH	Amino acids and derivatives	Amino acids and derivatives	3120000	439000	2730000	61900	19100	59200	1.38281	0.0222929	-5.48727	down
GQ512002	C28H32O16	Isorhamnetin-3-O-rutinoside	Flavonoids	Flavonols	127000	120000	153000	878000	155000	520000	1.07994	3.8825	1.95699	up
mws0044	C15H12O7	Taxifolin	Flavonoids	Dihydroflavonol	128000	92700	85700	500000	151000	285000	1.17921	3.05483	1.61109	up
mws0045	C21H20O11	Quercitrin	Flavonoids	Flavonols	405	9	9	34800	1000	40400	1.24014	180.142	7.49299	up
mws0072	C21H20O10	Apigenin 5-O-glucoside	Flavonoids	Flavonoid	25400	20900	17500	125000	69700	26100	1.1065	3.46082	1.79111	up
mws0183	C7H6O4	Protocatechuic acid	Flavonoids	Flavanols	1340000	985000	1240000	520000	471000	492000	1.45107	0.415989	-1.26538	down
mws1292	C26H28O14	Isoschaftoside	Flavonoids	Flavonoid carbonoside	1700000	411000	1200000	5050000	3610000	2190000	1.15273	3.27696	1.71236	up
mws1434	C21H20O10	Isovitexin	Flavonoids	Flavonoid carbonoside	364000	268000	355000	2210000	928000	544000	1.19093	3.7305	1.89937	up
mws2471	C15H11O7	Delphinidin chloride	Flavonoids	Anthocyanins	33400	147000	82400	31500	8810	4680	1.16746	0.171195	-2.54629	down
pmb0566	C26H28O15	Luteolin O-hexosyl-O-pentoside	Flavonoids	Flavonoid	9	9	9	194000	394000	360000	1.47531	35111.1	15.0996	up
pmb0571	C26H28O14	Apigenin O-hexosyl-O-pentoside	Flavonoids	Flavonoid	1070	1250	1220	131000	190000	139000	1.47633	129.944	7.02174	up
pmb0639	C33H40O20	8-C-Hexosyl-apigenin O-hexosyl-O-hexoside	Flavonoids	Flavonoid carbonoside	161000	154000	122000	25000	53300	33200	1.39734	0.255149	-1.97059	down
pmb0645	C28H34O16	6-C-Hexosyl-hesperetin O-hexoside	Flavonoids	Flavonoid carbonoside	23500	31500	40300	47400	67000	81400	1.27149	2.05456	1.03883	up
pmb0647	C26H28O15	8-C-Hexosyl-luteolin O-pentoside	Flavonoids	Flavonoid carbonoside	30300	80200	27400	123000	101000	163000	1.25022	2.80638	1.48871	up
pmb0652	C26H28O14	C-Hexosyl-apigenin O-pentoside	Flavonoids	Flavonoid carbonoside	2020000	2460000	1380000	249000	780000	308000	1.31693	0.228157	-2.1319	down
pmb0653	C27H30O15	Di-C,C-hexosyl-apigenin	Flavonoids	Flavonoid	14200000	16600000	13000000	2260000	7720000	3010000	1.27922	0.296575	-1.75353	down
pmb0666	C38H40O19	6-C-Hexosyl-apigenin O-sinapoylhexoside	Flavonoids	Flavonoid carbonoside	45700	40300	53300	4040	5030	2220	1.44453	0.0810481	-3.62508	down
pmb0676	C38H40O19	8-C-Hexosyl-chrysoeriol O-feruloylhexoside	Flavonoids	Flavonoid carbonoside	1690000	1370000	1640000	12500	9	13400	1.23695	0.00551255	-7.50306	down
pmb0678	C37H38O18	8-C-Hexosyl-apigenin O-feruloylhexoside	Flavonoids	Flavonoid carbonoside	192000	108000	63800	11800	3130	7720	1.40315	0.0622595	-4.00556	down
pmb0681	C20H18O9	Apigenin 8-C-pentoside	Flavonoids	Flavonoid	1870	1610	2900	140000	38700	317000	1.40336	77.6959	6.27977	up
pmb0709	C30H32O20	Quercetin 7-O-malonylhexosyl-hexoside	Flavonoids	Flavonoid	3230	3370	5400	8470	7520	13900	1.29281	2.49083	1.31663	up
pmb0713	C29H34O17	Tricin 7-O-hexosyl-O-hexoside	Flavonoids	Flavonoid	21700	21700	32100	76200	66200	73300	1.43273	2.85695	1.51448	up
pmb0736	C23H24O12	Tricin 7-O-hexoside	Flavonoids	Flavonoid	75900	57700	77100	264000	123000	93600	1.09886	2.28097	1.18965	up
pmb3041	C23H22O14	Tricin O-saccharic acid	Flavonoids	Flavonoid	93100	55900	96600	820000	565000	620000	1.442	8.16368	3.02922	up
pme1611	C21H22O10	Isohemiphloin	Flavonoids	Flavonoid carbonoside	24100	18300	24600	95000	63000	32000	1.21275	2.83582	1.50377	up
pme2459	C21H20O11	Luteolin 7-O-glucoside(Cynaroside)	Flavonoids	Flavonoid	366000	413000	969000	114000	58000	65900	1.37408	0.136098	-2.87728	down
pme3227	C27H30O14	Vitexin 2''-O-β-L-rhamnoside	Flavonoids	Flavonoid carbonoside	1000000	1260000	788000	134000	502000	114000	1.25309	0.246063	-2.0229	down
pmn001698	C21H20O11	Luteolin-7-O-β-D-glucuronide	Flavonoids	Flavonoid	43300	35800	116000	23300	16700	9250	1.2044	0.252435	-1.98602	down
pmp000116	C21H20O10	Apigenin-8-C-glucoside	Flavonoids	Flavonoid carbonoside	312000	273000	335000	1740000	801000	439000	1.15954	3.23913	1.69561	up
pmp000237	C26H26O15	Apigenin-6-C-2-glucuronylxyloside	Flavonoids	Flavonoid carbonoside	364000	414000	283000	36200	129000	34800	1.3233	0.188501	-2.40735	down
pmp000239	C26H26O16	Luteolin-6-C-5-glucuronylxyloside	Flavonoids	Flavonoid	61400	48800	83000	799000	86400	420000	1.10999	6.75673	2.75632	up
pmp000413	C21H20O10	Genistein 8-C-glucoside	Flavonoids	Flavonoid carbonoside	323000	324000	376000	2270000	1060000	573000	1.22603	3.81525	1.93178	up
pmp000550	C22H22O10	Calycosin-7-glucoside	Flavonoids	Isoflavones	17400	18800	23400	117000	86300	26000	1.1668	3.84732	1.94385	up
pmp000589	C24H22O15	Quercetin-7-O-(6'-O-malonyl)-β-D-glucoside	Flavonoids	Flavonols	10400	23100	20600	9930	5530	2790	1.15076	0.337338	-1.56773	down
pmp000596	C27H30O17	Quercetin 3,7-bis-O-β-D-glucoside	Flavonoids	Flavonols	456000	127000	119000	455000	565000	719000	1.10075	2.47721	1.30871	up
pmp001105	C33H40O20	Kaempferol-3-neohesperidoside-7-glucoside	Flavonoids	Flavonols	9	9	9	37200	23500	7650	1.46648	2531.48	11.3058	up
pmp001110	C25H26O13	Apigenin-6-C-β-D-xyloside-8-C-β-Darabinoside	Flavonoids	Flavonoid carbonoside	9	9	8250	2170000	107000	2980000	1.30068	635.825	9.31249	up
pmp001111	C27H30O14	Violanthin	Flavonoids	Flavonoid carbonoside	2560000	3490000	2360000	338000	140000	10600	1.26522	0.0580975	-4.10538	down
pmp001311	C27H30O17	6-Hydroxykaempferol-7,6-O-Diglucoside	Flavonoids	Flavonols	360000	122000	119000	433000	507000	675000	1.18232	2.68719	1.4261	up
pmp001314	C33H40O21	6-Hydroxykaempferol-3-O-rutin-6-O-glucoside	Flavonoids	Flavonols	939	1970	4610	15700	4150	8650	1.13379	3.7904	1.92235	up
Qingke_Rfmb056-der14-3	C29H36O13	(+)-Medioresinol-aceGlu	Lignans and Coumarins	Lignans	18600	8390	94500	255000	138000	138000	1.17075	4.37073	2.12787	up
Qingke_Rfmb257-der01-3	C26H32O11	Pinoresinol-Hexose	Lignans and Coumarins	Lignans	6750	2890	14400	40200	36400	44000	1.30585	5.01664	2.32672	up
Qingke_Rfmb262-der01-3	C28H36O13	Syringaresinol-Hex	Lignans and Coumarins	Lignans	4870000	5720000	9730000	16000000	14300000	18700000	1.33721	2.41142	1.26988	up
Qingke_Rfmb262-der14-1	C30H38O14	Syringaresinol-aceGlu	Lignans and Coumarins	Lignans	1680000	1720000	6070000	13800000	8120000	9850000	1.24282	3.3548	1.74623	up
pmb2723	C21H26O13	4-hydroxycoumarin di-glucoside	Lignans and Coumarins	Coumarins	115000	113000	105000	42700	63100	31300	1.34424	0.411712	-1.28029	down
pmn001368	C32H44O17	Olivin Diglucoside	Lignans and Coumarins	Lignans	132000	259000	189000	598000	371000	394000	1.30249	2.35	1.23266	up
pmn001370	C32H42O16	Pinoresinol diglucoside	Lignans and Coumarins	Lignans	166000	213000	173000	622000	372000	629000	1.38907	2.94022	1.55592	up
pmn001371	C27H34O12	Eucommin A	Lignans and Coumarins	Lignans	36400	40600	76300	276000	164000	370000	1.37294	5.28376	2.40156	up
pmn001372	C33H44O17	Mesolipin diglucoside	Lignans and Coumarins	Lignans	323000	448000	337000	1570000	1080000	1590000	1.43653	3.82671	1.93611	up
pmn001378	C26H32O11	Terpineol monoglucoside	Lignans and Coumarins	Lignans	6480	4000	13800	38400	32600	42100	1.34731	4.65815	2.21976	up
Qingke_Rfmb087-1-1	C18H32O4	13-Oxo-9-hydroxy-10-octadecenoic acid	Lipids	Free fatty acids	2720000	5130000	4250000	13200000	6380000	5390000	1.0737	2.06364	1.04519	up
mws0289	C23H46NO7P	LysoPE 18:1	Lipids	LPE	102000	205000	135000	447000	259000	654000	1.26495	3.07692	1.62149	up
mws0361	C16H30O2	Palmitoleic Acid	Lipids	Free fatty acids	6590	6450	8610	22200	12400	9200	1.12762	2.02309	1.01656	up
mws0369	C20H32O2	Arachidonic Acid	Lipids	Free fatty acids	2580	1970	1660	4670	6450	6570	1.39543	2.84863	1.51027	up
mws0371	C22H32O2	Cis-4,7,10,13,16,19-Docosahexaenoic Acid(C22:6n3)	Lipids	Free fatty acids	2720	3560	1620	713000	122000	14700000	1.32992	1966.46	10.9414	up
mws1355	C16H32O3	16-Hydroxy hexadecanoic acid	Lipids	Free fatty acids	7620	6900	11500	2960	2430	1780	1.3962	0.275557	-1.85958	down
pmb0854	C26H48NO7P	LysoPC 18:3	Lipids	LPC	149000	127000	210000	1440000	222000	621000	1.11	4.69753	2.2319	up
pmb0856	C23H46NO7P	LysoPE 18:1(2n isomer)	Lipids	LPE	482000	872000	736000	2190000	942000	3150000	1.16447	3.00574	1.58772	up
pmb0863	C24H46NO7P	LysoPC 16:2(2n isomer)	Lipids	LPC	5600	4680	6320	32100	9310	19100	1.24135	3.64518	1.86599	up
pmb0865	C26H48NO7P	LysoPC 18:3(2n isomer)	Lipids	LPC	142000	127000	194000	1380000	213000	588000	1.1141	4.71058	2.23591	up
pmb2319	C23H48NO7P	LysoPC 15:0	Lipids	LPC	254000	269000	365000	3020000	536000	2040000	1.22695	6.3018	2.65576	up
pmd0130	C22H46NO7P	LysoPC 14:0(2n isomer)	Lipids	LPC	42300	47500	58200	529000	101000	320000	1.26035	6.41892	2.68233	up
pmd0132	C24H50NO7P	LysoPC 16:0(2n isomer)	Lipids	LPC	243000	195000	242000	1640000	370000	1230000	1.21709	4.76471	2.25239	up
pmd0136	C26H54NO7P	LysoPC 18:0	Lipids	LPC	16700	14800	10600	74800	19200	63600	1.15891	3.74347	1.90438	up
pmn001610	C20H36O2	Eicosadienoic acid	Lipids	Free fatty acids	133000	139000	129000	425000	311000	234000	1.37001	2.41895	1.27438	up
pmp001250	C26H51NO7P+	PC(18:2)	Lipids	PC	6530000	5270000	7980000	33500000	6680000	26400000	1.024	3.36603	1.75105	up
pmp001251	C26H51NO7P+	PC(18:2)isomer	Lipids	PC	6270000	5270000	7710000	33600000	6830000	27600000	1.05191	3.53403	1.82131	up
pmp001270	C24H48NO7P	LysoPC(16:2)	Lipids	LPC	27500	29100	33500	216000	32700	87800	1.01134	3.73474	1.90101	up
pmp001273	C26H50NO7P	LysoPC(18:2)	Lipids	LPC	6540000	5140000	7630000	33700000	6710000	27700000	1.03965	3.52719	1.81852	up
pmp001281	C26H52NO7P	LysoPC(18:1)	Lipids	LPC	1760000	1970000	1730000	9650000	2030000	8060000	1.08284	3.61538	1.85415	up
pmp001284	C19H38O4	Glycerin Monopalmitate	Lipids	Glycerol ester	8840	9880	10200	24500	15200	21500	1.36665	2.11618	1.08146	up
mws0668	C10H12N4O6	Xanthosine	Nucleotides and derivatives	Nucleotides and derivatives	1250000	503000	596000	179000	276000	300000	1.29041	0.321413	-1.6375	down
pme0033	C5H4N4O	Hypoxanthine	Nucleotides and derivatives	Nucleotides and derivatives	3160000	1830000	3350000	1100000	271000	1270000	1.16796	0.316667	-1.65896	down
pme1173	C5H4N4O	Allopurinol	Nucleotides and derivatives	Nucleotides and derivatives	120000	70500	128000	42700	12800	49600	1.19269	0.329984	-1.59953	down
pme1184	C10H13N5O4	Deoxyguanosine	Nucleotides and derivatives	Nucleotides and derivatives	1170000	1510000	1420000	471000	593000	633000	1.41703	0.413902	-1.27264	down
pme3961	C10H13N5O3	Deoxyadenosine	Nucleotides and derivatives	Nucleotides and derivatives	7050000	8070000	6970000	2530000	2710000	2930000	1.46197	0.369851	-1.43499	down
mws0147	C5H10O3	3-Hydroxy-3-methyl butyric acid	Organic acids	Organic acids	455000	198000	426000	67900	56600	49900	1.41718	0.161631	-2.62922	down
mws0237	C9H16O4	Anchoic Acid	Organic acids	Organic acids	10600000	6800000	10300000	3750000	3860000	4080000	1.40811	0.422022	-1.24461	down
mws0277	C7H12O6	Kinic acid	Organic acids	Organic acids	468000	297000	599000	1810000	2170000	844000	1.27961	3.53666	1.82239	up
mws0281	C6H8O7	Citric Acid	Organic acids	Organic acids	5450000	3640000	9870000	28300000	38000000	13400000	1.27535	4.20359	2.07162	up
mws0639	C7H6O4	2,3-Dihydroxybenzoic Acid	Organic acids	Organic acids	1060000	773000	977000	414000	375000	385000	1.4491	0.417794	-1.25914	down
pme3011	C4H9NO2	γ-Aminobutyric acid	Organic acids	Organic acids	16100	21800	38200	46300	33700	83700	1.06762	2.15112	1.10509	up
mws0213	C5H12O5	Ribitol	Others	Saccharides and Alcohols	7120	6980	10200	18800	25600	25200	1.41853	2.8642	1.51813	up
mws0214	C6H14O6	D-Sorbitol	Others	Saccharides and Alcohols	26700	45800	24900	72800	153000	134000	1.35176	3.69405	1.8852	up
mws0437	C5H12O5	D-Arabitol	Others	Saccharides and Alcohols	6630	8000	8560	16400	27400	22100	1.41439	2.84174	1.50678	up
mws0438	C5H12O5	L-Arabitol	Others	Saccharides and Alcohols	4820	5450	6620	11100	14200	15000	1.42156	2.38603	1.25461	up
mws1155	C6H14O6	Mannitol	Others	Saccharides and Alcohols	5900	11300	8320	19700	40300	35700	1.36615	3.75	1.90689	up
mws1423	C14H14O2	Dihydropinosylvin	Others	Others	4210	2230	2160	8020	14800	9090	1.34375	3.71047	1.8916	up
mws4175	C6H8O6	D-Glucurono-6,3-lactone	Others	Others	172000	86200	128000	48100	81300	45900	1.22794	0.45391	-1.13952	down
pmb3081	C6H11PO11	Glucarate O-Phosphoric acid	Others	Saccharides and Alcohols	97900	118000	102000	532000	282000	278000	1.38567	3.43504	1.78033	up
pme0513	C5H12O5	Xylitol	Others	Saccharides and Alcohols	6010	5280	5840	10100	14400	12300	1.41685	2.14828	1.10318	up
pme1261	C9H19NO4	Pantothenol	Others	Saccharides and Alcohols	71900	35900	90600	33600	22900	26400	1.20485	0.417843	-1.25897	down
pme2237	C6H14O6	Dulcitol	Others	Saccharides and Alcohols	32400	63400	39200	109000	243000	201000	1.36156	4.0963	2.03432	up
pmn001380	C9H16O4	Eucommiol	Others	Others	756000	479000	721000	274000	287000	300000	1.39923	0.440184	-1.18382	down
pmp000774	C51H82O21	X(1,2)rha(1,2)rha(1,2)glc	Others	Others	38600	41900	38100	124000	53700	81200	1.21921	2.18297	1.12629	up
pmp001124	C15H14O3	Hircinol	Others	Others	41800	21100	41900	89600	54700	68500	1.16955	2.03053	1.02186	up
pmp001282	C28H50NO7P	Propyl2-(trimethylammonio)ethyl phosphate	Others	Others	27100	30600	23200	123000	32300	102000	1.12048	3.18047	1.66924	up
mws0027	C9H10O5	Syringic acid	Phenolic acids	Phenolic acids	755000	502000	808000	229000	126000	151000	1.41207	0.245036	-2.02893	down
mws0028	C8H8O4	Vanillic acid	Phenolic acids	Phenolic acids	355000	219000	211000	87500	59400	94500	1.39989	0.307516	-1.70127	down
mws0628	C7H6O2	4-Hydroxybenzaldehyde	Phenolic acids	Phenolic acids	24300000	23000000	24400000	10900000	9150000	12300000	1.44779	0.451185	-1.14821	down
mws0749	C7H6O3	4-Hydroxybenzoic acid	Phenolic acids	Phenolic acids	22100000	21000000	25800000	8680000	9620000	10900000	1.44487	0.423803	-1.23854	down
mws0885	C7H6O4	2,4-Dihydroxy benzoic acid	Phenolic acids	Phenolic acids	1450000	992000	1340000	566000	457000	512000	1.42901	0.40587	-1.30091	down
mws4085	C11H12O5	Sinapic acid	Phenolic acids	Phenolic acids	870000	440000	1140000	127000	125000	104000	1.4148	0.145306	-2.78283	down
pmb2940	C17H22O10	1-O-β-D-Glucopyranosyl sinapate	Phenolic acids	Phenolic acids	5860000	2960000	10100000	2120000	1530000	1460000	1.26112	0.270085	-1.88852	down
pmb3107	C15H20O10	Syringic acid O-glucoside	Phenolic acids	Phenolic acids	318000	309000	420000	1480000	1340000	1590000	1.46009	4.21203	2.07452	up
pmn001367	C13H16O9	Protocatechuic acid-4-glucoside	Phenolic acids	Phenolic acids	863000	1320000	992000	3810000	1290000	1630000	1.00967	2.11969	1.08385	up
pmn001419	C15H18O8	1-O-[(E)-p-Cumaroyl]-β-D-glucopyranose	Phenolic acids	Phenolic acids	7590	4130	5210	126000	8320	44800	1.10146	10.58	3.40327	up
pmn001420	C15H18O9	1-O-[(E)-Caffeoyl]-β-D-glucopyranose	Phenolic acids	Phenolic acids	39800	18400	22700	75900	47000	42500	1.13038	2.0445	1.03175	up
pmn001511	C13H18O7	3-Hydroxy-5-Methylphenol-1-Oxy-β-D-Glucose	Phenolic acids	Phenolic acids	182000	220000	248000	95200	68600	80100	1.42116	0.375231	-1.41415	down
pmn001517	C15H22O8	3,4,5-Trimethoxyphenyl-β-D-Glucopyranoside	Phenolic acids	Phenolic acids	5240000	4380000	2710000	10700000	8570000	20600000	1.26213	3.23358	1.69313	up
pmn001575	C7H6O4	Gentisic acid	Phenolic acids	Phenolic acids	1200000	928000	1090000	509000	436000	474000	1.4538	0.440957	-1.18129	down
pmn001338	C21H18O11	Rhein-8-O-D-glucopyranoside	Quinones	Anthraquinone	3130	7000	6450	50100	29300	7620	1.14766	5.24849	2.3919	up
pmp001305	C27H44O8	Podecdysone C	Steroids	Steroid	7550	5480	5960	9600	25000	20700	1.25294	2.91206	1.54204	up
pmp000274	C30H26O12	Procyanidin B3	Tannins	Proanthocyanidins	870000	1380000	888000	87100	31600	3770	1.32067	0.039028	-4.67935	down
pmn001591	C30H48O5	Rutundic acid	Terpenoids	Triterpene	18600	8950	18100	8760	4420	2550	1.18882	0.344578	-1.5371	down
