# Supplementary material for: Does the Metabolome of Wild-like Dendrobium officinale of Different Origins Have Regional Differences?
Source: Molecules. 2022 Oct 18;27(20):7024. doi: 10.3390/molecules27207024 (PMC9609934; doi:10.3390/molecules27207024)
Supplement: Supplementary file 1 [file molecules-27-07024-s001.zip › supplementary table S3.xlsx]

## Sheet: Sheet1
RS/GP
Index	Formula	Compounds	Class I	Class II	RS1	RS2	RS3	GP1	GP2	GP3	VIP	Fold_Change	Log2FC	Type
mws0191	C5H11NO2	Betaine	Alkaloids	Alkaloids	310000	311000	239000	881000	523000	679000	1.27581	2.42209	1.27625	up
mws1138	C24H26N2O13	Batanin	Alkaloids	Alkaloids	28700	23200	31000	5880	4300	9540	1.29779	0.237877	-2.07171	down
mws4067	C16H14O4	Isomethacin	Alkaloids	Alkaloids	47800	44200	52300	88200	111000	214000	1.19552	2.86348	1.51777	up
pmb0490	C13H18N2O2	N-p-Coumaroyl putrescine	Alkaloids	Phenolamine	1530000	1110000	3190000	13800	4770	6220	1.34979	0.00425214	-7.87759	down
pmb0501	C5H14N4	Agmatine	Alkaloids	Phenolamine	144000	46100	38700	447000	150000	135000	1.00386	3.1993	1.67776	up
pmb0896	C14H20N2O3	N'-Feruloyl putrescine	Alkaloids	Phenolamine	518000	431000	655000	16300	7780	5940	1.34994	0.0187157	-5.73961	down
pmb2211	C19H38N2O3	Cocamidopropyl βine	Alkaloids	Alkaloids	65900	54400	52500	137000	151000	141000	1.35059	2.48264	1.31187	up
pme2693	C6H14N2O	N-Acetylputrescine	Alkaloids	Alkaloids	237000	94100	99400	807000	360000	315000	1.14166	3.44251	1.78346	up
pmf0557	C16H11N2NaO4S	Shikonin	Alkaloids	Alkaloids	141000	69300	71700	10200	12900	15600	1.32045	0.137234	-2.86529	down
pmn001727	C24H29NO9	N-(4-O-(β-D-Glucopyranosyl)-E-feruloyl)-tyramine	Alkaloids	Phenolamine	230000	127000	103000	53100	48900	79500	1.15113	0.394565	-1.34166	down
pmp000632	C15H24N2O2	Sophoranol	Alkaloids	Alkaloids	14400	7620	15300	24000	38200	35500	1.20245	2.6179	1.38841	up
pmp001133	C17H28NO2+	N-methyldendrobine	Alkaloids	Sesquiterpene alkaloids	785000	675000	898000	110000	118000	141000	1.35965	0.156489	-2.67587	down
pmp001245	C15H22NO4+	Feruloylcholine	Alkaloids	Alkaloids	118000	67100	94800	19300	5420	38900	1.12302	0.227295	-2.13736	down
Qingke_Rfmb318-1-2	C7H14NO2+	Proline βine(ProBet)	Amino acids and derivatives	Amino acids and derivatives	144000	142000	209000	639000	266000	361000	1.15426	2.55758	1.35478	up
Qingke_Rfmb320-1-3	C7H13NO2	1,2-N-Methylpipecolic acid	Amino acids and derivatives	Amino acids and derivatives	405000	433000	554000	1420000	684000	929000	1.16434	2.17888	1.12359	up
mws0260	C6H14N4O2	L-(+)-Arginine	Amino acids and derivatives	Amino acids and derivatives	2080000	1390000	903000	67200000	7690000	81300000	1.23275	35.7169	5.15853	up
mws0629	C13H16N2O5	Asp-phe	Amino acids and derivatives	Amino acids and derivatives	300000	192000	116000	37600	33500	39700	1.29143	0.182237	-2.45611	down
mws0636	C18H20N2O3	Phe-Phe	Amino acids and derivatives	Amino acids and derivatives	65400	83200	64300	29400	29800	35200	1.32821	0.443401	-1.17332	down
mws0736	C8H16N2O3	N-Glycyl-L-leucine	Amino acids and derivatives	Amino acids and derivatives	1520000	1260000	885000	276000	329000	369000	1.31861	0.265757	-1.91182	down
mws4134	C20H32N6O12S2	Oxidized Glutathione	Amino acids and derivatives	Amino acids and derivatives	11100	22800	22800	8110	8320	11800	1.06763	0.497884	-1.00612	down
mws5035	C15H22N2O3	Leucylphenylalanine	Amino acids and derivatives	Amino acids and derivatives	2440000	3160000	2120000	975000	1100000	1190000	1.30893	0.422927	-1.24152	down
mws5041	C8H16N2O3	Glycylisoleucine	Amino acids and derivatives	Amino acids and derivatives	1120000	904000	638000	222000	253000	270000	1.31701	0.279865	-1.8372	down
mws5042	C11H14N2O3	Glycylphenylalanine	Amino acids and derivatives	Amino acids and derivatives	1460000	1640000	1210000	515000	474000	611000	1.33139	0.37123	-1.42962	down
pme0008	C6H13N3O3	L-Citrulline	Amino acids and derivatives	Amino acids and derivatives	50900	49000	60100	841000	122000	1100000	1.16163	12.8938	3.6886	up
pme0109	C10H13NO4	(-)-3-(3,4-Dihydroxyphenyl)-2-methylalanine	Amino acids and derivatives	Amino acids and derivatives	8240	6310	6480	21300	21500	14800	1.31341	2.73894	1.45362	up
pme3388	C7H16N4O2	H-HomoArg-OH	Amino acids and derivatives	Amino acids and derivatives	60500	45900	25300	3120000	439000	2730000	1.28496	47.7525	5.5775	up
GQ512001	C33H40O21	Quercetin-O-rutinoside-hexose	Flavonoids	Flavonols	328000	475000	558000	108000	21300	96100	1.1971	0.165614	-2.59411	down
GQ512002	C28H32O16	Isorhamnetin-3-O-rutinoside	Flavonoids	Flavonols	1120000	749000	1130000	127000	120000	153000	1.35244	0.133378	-2.90641	down
GQ512006	C27H30O16	Quercetin-3-O-glucoside-7-O-rhamnoside	Flavonoids	Flavonols	1370000	1110000	1460000	226000	120000	220000	1.33315	0.143655	-2.79932	down
Li512117	C27H30O16	Quercetin 3-O-rhanosylgalactoside	Flavonoids	Flavonols	1330000	1170000	1590000	196000	128000	225000	1.34403	0.13423	-2.89722	down
mws0044	C15H12O7	Taxifolin	Flavonoids	Dihydroflavonol	204000	301000	141000	128000	92700	85700	1.11443	0.474303	-1.07612	down
mws0045	C21H20O11	Quercitrin	Flavonoids	Flavonols	25700	19300	25300	405	9	9	1.27227	0.00601707	-7.37672	down
mws0059	C27H30O16	Rutin	Flavonoids	Flavonols	20100000	17500000	20400000	4840000	2350000	4540000	1.31284	0.202241	-2.30585	down
mws0061	C21H20O12	Hyperin	Flavonoids	Flavonols	442000	355000	587000	85500	22800	54700	1.28128	0.117775	-3.0859	down
mws0072	C21H20O10	Apigenin 5-O-glucoside	Flavonoids	Flavonoid	284000	185000	188000	25400	20900	17500	1.351	0.0971081	-3.36427	down
mws0091	C21H20O12	Isoquercitrin	Flavonoids	Flavonols	337000	308000	455000	65900	19200	36600	1.29865	0.110636	-3.1761	down
mws0856	C21H20O12	Spiraeoside	Flavonoids	Flavonols	241000	336000	283000	127000	224000	76300	1.05693	0.49686	-1.00909	down
mws1066	C27H32O14	Narirutin	Flavonoids	Dihydroflavone	17500	21900	22300	6540	4980	10600	1.25437	0.358509	-1.47992	down
mws1073	C27H30O15	Apigenin 6,8-C-diglucoside	Flavonoids	Flavonoid	22900000	21700000	24300000	8210000	6820000	7080000	1.35857	0.3209	-1.6398	down
mws1292	C26H28O14	Isoschaftoside	Flavonoids	Flavonoid carbonoside	12100000	14600000	13200000	1700000	411000	1200000	1.29816	0.0829825	-3.59105	down
mws1299	C21H20O11	Orientin	Flavonoids	Flavonoid carbonoside	234000	188000	202000	36700	36500	34700	1.36389	0.172917	-2.53185	down
mws1434	C21H20O10	Isovitexin	Flavonoids	Flavonoid carbonoside	6760000	3730000	4220000	364000	268000	355000	1.35078	0.0670972	-3.8976	down
mws1660	C26H28O14	Schaftoside	Flavonoids	Flavonoid carbonoside	32400	37300	41300	7200	2080	4080	1.29763	0.12036	-3.05457	down
mws2471	C15H11O7	Delphinidin chloride	Flavonoids	Anthocyanins	10400	8130	21900	33400	147000	82400	1.175	6.50012	2.70047	up
pmb0588	C27H30O16	Luteolin 3',7-di-O-glucoside	Flavonoids	Flavonoid	3350	32200	2170	259000	368000	401000	1.25964	27.2534	4.76837	up
pmb0631	C26H28O15	C-Hexosyl-luteolin C-pentoside	Flavonoids	Flavonoid carbonoside	96900	129000	164000	10500	4940	19800	1.29613	0.0903821	-3.46782	down
pmb0639	C33H40O20	8-C-Hexosyl-apigenin O-hexosyl-O-hexoside	Flavonoids	Flavonoid carbonoside	9	20800	9	161000	154000	122000	1.10608	20.9914	4.39173	up
pmb0652	C26H28O14	C-Hexosyl-apigenin O-pentoside	Flavonoids	Flavonoid carbonoside	9	274000	9	2020000	2460000	1380000	1.07756	21.3855	4.41856	up
pmb0665	C27H30O16	Luteolin 8-C-hexosyl-O-hexoside	Flavonoids	Flavonoid	1130000	1070000	1400000	196000	111000	222000	1.33152	0.146944	-2.76666	down
pmb0666	C38H40O19	6-C-Hexosyl-apigenin O-sinapoylhexoside	Flavonoids	Flavonoid carbonoside	9	9	9	45700	40300	53300	1.36829	5159.26	12.3329	up
pmb0676	C38H40O19	8-C-Hexosyl-chrysoeriol O-feruloylhexoside	Flavonoids	Flavonoid carbonoside	10500	9	9	1690000	1370000	1640000	1.23543	446.853	8.80366	up
pmb0678	C37H38O18	8-C-Hexosyl-apigenin O-feruloylhexoside	Flavonoids	Flavonoid carbonoside	11800	9550	6870	192000	108000	63800	1.31911	12.8916	3.68836	up
pmb0706	C30H32O20	Quercetin 5-O-malonylhexosyl-hexoside	Flavonoids	Flavonoid	29500	36200	63300	22700	16300	20600	1.1324	0.462016	-1.11399	down
pmb0709	C30H32O20	Quercetin 7-O-malonylhexosyl-hexoside	Flavonoids	Flavonoid	13000	21600	54200	3230	3370	5400	1.23586	0.135135	-2.88753	down
pmb0720	C26H26O15	Tricin O-malonylhexoside	Flavonoids	Flavonoid	51600	60000	40900	11600	8540	15300	1.31844	0.232393	-2.10536	down
pmb0736	C23H24O12	Tricin 7-O-hexoside	Flavonoids	Flavonoid	187000	193000	147000	75900	57700	77100	1.31568	0.39981	-1.32261	down
pmb0738	C34H34O16	Tricin O-sinapoylhexoside	Flavonoids	Flavonoid	2400	4450	502	7320	7290	13400	1.05397	3.80985	1.92973	up
pmb3012	C22H22O11	Chrysoeriol 7-O-hexoside	Flavonoids	Flavonoid	118000	215000	173000	36300	64600	52100	1.27267	0.302372	-1.72561	down
pmb3024	C21H20O11	Luteolin C-hexoside	Flavonoids	Flavonoid	328000	232000	230000	42100	42800	37600	1.35518	0.155063	-2.68907	down
pmb3041	C23H22O14	Tricin O-saccharic acid	Flavonoids	Flavonoid	227000	321000	293000	93100	55900	96600	1.29953	0.292033	-1.7758	down
pmb3894	C17H14O7	Di-O-methylquercetin	Flavonoids	Flavonols	2220000	2850000	2310000	460000	782000	630000	1.33107	0.253659	-1.97904	down
pme0369	C27H30O15	Kaempferol 3-O-rutinoside(Nicotiflorin)	Flavonoids	Flavonols	1310000	1100000	1110000	300000	119000	189000	1.3071	0.172727	-2.53343	down
pme1611	C21H22O10	Isohemiphloin	Flavonoids	Flavonoid carbonoside	236000	158000	138000	24100	18300	24600	1.34405	0.12594	-2.98919	down
pme2459	C21H20O11	Luteolin 7-O-glucoside(Cynaroside)	Flavonoids	Flavonoid	246000	68300	176000	366000	413000	969000	1.0922	3.56516	1.83397	up
pme3211	C21H20O12	Quercetin 3-O-glucoside(Isotrifoliin)	Flavonoids	Flavonols	305000	393000	304000	134000	263000	86400	1.06681	0.482435	-1.05159	down
pme3227	C27H30O14	Vitexin 2''-O-β-L-rhamnoside	Flavonoids	Flavonoid carbonoside	191000	211000	77500	1000000	1260000	788000	1.28928	6.35662	2.66826	up
pme3233	C16H12O5	Calycosin	Flavonoids	Isoflavones	2790	4590	1930	1400	9	9	1.04505	0.152309	-2.71492	down
pmn001583	C27H30O16	Bioquercetin	Flavonoids	Flavonols	26800000	21000000	23200000	5550000	2920000	5350000	1.32068	0.194648	-2.36106	down
pmn001713	C27H30O15	Luteolin-7-O-β-D-rutinoside	Flavonoids	Flavonoid	5310000	4820000	4950000	1870000	1440000	1270000	1.34082	0.303714	-1.71922	down
pmp000116	C21H20O10	Apigenin-8-C-glucoside	Flavonoids	Flavonoid carbonoside	4230000	2480000	2620000	312000	273000	335000	1.35037	0.0986066	-3.34217	down
pmp000126	C27H30O16	Luteolin-6,8-di-C-glucoside	Flavonoids	Flavonoid	668000	647000	1240000	333000	320000	272000	1.24863	0.362035	-1.4658	down
pmp000237	C26H26O15	Apigenin-6-C-2-glucuronylxyloside	Flavonoids	Flavonoid carbonoside	57900	58300	21300	364000	414000	283000	1.30129	7.71636	2.94792	up
pmp000239	C26H26O16	Luteolin-6-C-5-glucuronylxyloside	Flavonoids	Flavonoid	287000	229000	240000	61400	48800	83000	1.32836	0.255556	-1.96829	down
pmp000413	C21H20O10	Genistein 8-C-glucoside	Flavonoids	Flavonoid carbonoside	5920000	3220000	3540000	323000	324000	376000	1.35065	0.0806782	-3.63168	down
pmp000550	C22H22O10	Calycosin-7-glucoside	Flavonoids	Isoflavones	37000	45600	45900	17400	18800	23400	1.31584	0.463813	-1.10838	down
pmp000579	C22H22O11	Diosmetin-7-O-galactoside	Flavonoids	Flavonoid	621000	1200000	907000	348000	294000	340000	1.27182	0.359971	-1.47405	down
pmp000589	C24H22O15	Quercetin-7-O-(6'-O-malonyl)-β-D-glucoside	Flavonoids	Flavonols	7290	10400	4190	10400	23100	20600	1.06875	2.47258	1.30602	up
pmp000593	C27H30O15	Luteolin-7-O-rutinoside	Flavonoids	Flavonoid	989000	855000	1030000	196000	79000	132000	1.31941	0.141614	-2.81996	down
pmp000595	C27H30O16	Luteolin-7,3'-Di-O-β-D-Glucoside	Flavonoids	Flavonoid	12200	148000	9	1050000	1570000	1510000	1.00726	25.7788	4.68811	up
pmp000596	C27H30O17	Quercetin 3,7-bis-O-β-D-glucoside	Flavonoids	Flavonols	498000	732000	746000	456000	127000	119000	1.09191	0.355263	-1.49304	down
pmp001079	C27H30O15	Lonicerin	Flavonoids	Flavonoid	60900	50500	69000	9370	6390	5790	1.34973	0.119457	-3.06544	down
pmp001105	C33H40O20	Kaempferol-3-neohesperidoside-7-glucoside	Flavonoids	Flavonols	118000	84200	101000	9	9	9	1.36807	8.90501e-05	-13.455	down
pmp001106	C27H30O15	Vitexin-2-O-D-glucopyranoside	Flavonoids	Flavonoid carbonoside	4500000	4340000	5020000	1410000	1200000	1200000	1.36011	0.274892	-1.86306	down
pmp001107	C33H40O20	Kaempferol-3-rutinoside-7-glucoside	Flavonoids	Flavonols	111000	88600	98400	31700	27400	18400	1.32368	0.260067	-1.94304	down
pmp001110	C25H26O13	Apigenin-6-C-β-D-xyloside-8-C-β-Darabinoside	Flavonoids	Flavonoid carbonoside	38800	19900	23900	9	9	8250	1.07069	0.100097	-3.32053	down
pmp001111	C27H30O14	Violanthin	Flavonoids	Flavonoid carbonoside	287000	333000	293000	2560000	3490000	2360000	1.35856	9.21139	3.20342	up
pmp001309	C21H20O12	6-Hydroxykaempferol-7-O-glucoside	Flavonoids	Flavonols	1210000	764000	1190000	381000	169000	397000	1.21827	0.299305	-1.74031	down
pmp001311	C27H30O17	6-Hydroxykaempferol-7,6-O-Diglucoside	Flavonoids	Flavonols	464000	705000	699000	360000	122000	119000	1.15914	0.321734	-1.63606	down
pmp001312	C33H40O22	6-Hydroxykaempferol-3,7,6-O-triglycoside	Flavonoids	Flavonols	619000	729000	1080000	282000	155000	183000	1.28874	0.255354	-1.96943	down
pmp001314	C33H40O21	6-Hydroxykaempferol-3-O-rutin-6-O-glucoside	Flavonoids	Flavonols	8990	7570	15100	939	1970	4610	1.16256	0.237492	-2.07405	down
Qingke_Rfmb257-der01-3	C26H32O11	Pinoresinol-Hexose	Lignans and Coumarins	Lignans	35800	39100	19600	6750	2890	14400	1.13313	0.254392	-1.97488	down
Qingke_Rfmb262-der14-1	C30H38O14	Syringaresinol-aceGlu	Lignans and Coumarins	Lignans	6570000	5930000	7820000	1680000	1720000	6070000	1.0162	0.466043	-1.10146	down
mws1015	C15H16O9	Esculin(6,7-DihydroxyCoumarin-6-glucoside)	Lignans and Coumarins	Coumarins	247000	263000	288000	15100	12500	13300	1.36675	0.0512531	-4.28622	down
pme2996	C9H6O3	4-Hydroxycoumarin	Lignans and Coumarins	Coumarins	86400	97400	89500	230000	204000	244000	1.35555	2.48079	1.3108	up
pmn001371	C27H34O12	Eucommin A	Lignans and Coumarins	Lignans	169000	141000	149000	36400	40600	76300	1.26653	0.333987	-1.58214	down
pmn001378	C26H32O11	Terpineol monoglucoside	Lignans and Coumarins	Lignans	32200	41100	17400	6480	4000	13800	1.15189	0.267696	-1.90133	down
Qingke_Rfmb087-1-1	C18H32O4	13-Oxo-9-hydroxy-10-octadecenoic acid	Lipids	Free fatty acids	7710000	12200000	9230000	2720000	5130000	4250000	1.22221	0.415237	-1.26799	down
Qingke_Rfmb089-2-3	C18H34O4	9,10-Dihydroxy-12-octadecenoic acid	Lipids	Free fatty acids	332000	120000	1640000	9	9	9	1.35557	1.29063e-05	-16.2416	down
Qingke_Rfmb090-1-3	C18H32O3	13-Hydroxy-9,11-octadecadienoic acid	Lipids	Free fatty acids	1350000	1510000	1830000	570000	494000	469000	1.34462	0.326866	-1.61323	down
Qingke_Rfmb091-1-1	C18H32O3	9-Hydroxy-10,12-octadecadienoic acid	Lipids	Free fatty acids	1320000	1400000	1800000	563000	498000	464000	1.34117	0.337389	-1.56751	down
mws0120	C8H20NO6P	Choline alfoscerate	Lipids	PC	89500	86300	76400	176000	279000	247000	1.31205	2.78351	1.4769	up
mws0361	C16H30O2	Palmitoleic Acid	Lipids	Free fatty acids	18000	26400	29000	6590	6450	8610	1.31837	0.294959	-1.76141	down
mws0369	C20H32O2	Arachidonic Acid	Lipids	Free fatty acids	41100	5630	6410	2580	1970	1660	1.08306	0.116861	-3.09713	down
mws0383	C17H32O2	Cis-10-Heptadecenoic Acid	Lipids	Free fatty acids	1670000	2100000	2390000	805000	997000	913000	1.31505	0.440747	-1.18198	down
mws1355	C16H32O3	16-Hydroxy hexadecanoic acid	Lipids	Free fatty acids	3960	3640	3280	7620	6900	11500	1.27581	2.39154	1.25794	up
pmb0767	C18H39NO2	D-erythro-Dihydrosphingosine	Lipids	Sphingolipids	4360000	7360000	5300000	2590000	3050000	2210000	1.24031	0.461222	-1.11647	down
pmb0854	C26H48NO7P	LysoPC 18:3	Lipids	LPC	931000	537000	265000	149000	127000	210000	1.13071	0.280439	-1.83424	down
pmb0863	C24H46NO7P	LysoPC 16:2(2n isomer)	Lipids	LPC	18900	9000	7930	5600	4680	6320	1.05461	0.463299	-1.10998	down
pmb0865	C26H48NO7P	LysoPC 18:3(2n isomer)	Lipids	LPC	889000	516000	256000	142000	127000	194000	1.14121	0.278748	-1.84297	down
pmb0889	C18H30O2	Punicic acid	Lipids	Free fatty acids	11200000	9750000	12300000	1580000	1730000	2060000	1.36066	0.161504	-2.63036	down
pmb1562	C21H34O4	MAG(18:4)isomer3	Lipids	Glycerol ester	44400	53800	56600	11900	13000	14600	1.35723	0.255168	-1.97048	down
pmb1656	C21H36O4	MAG(18:3)isomer4	Lipids	Glycerol ester	132000	102000	114000	49400	45200	72100	1.25655	0.479023	-1.06183	down
pmb2778	C18H32O3	9,10-EODE	Lipids	Free fatty acids	11000000	10600000	14300000	1570000	2020000	1750000	1.35945	0.148747	-2.74907	down
pmb2786	C18H30O3	9-HOTrE	Lipids	Free fatty acids	441000	457000	600000	126000	141000	132000	1.35393	0.266355	-1.90858	down
pmb2787	C18H30O3	9-KODE	Lipids	Free fatty acids	130000	90300	184000	9930	14500	13100	1.34376	0.0928271	-3.42931	down
pmb2799	C18H32O3	12,13-EODE	Lipids	Free fatty acids	171000	241000	228000	69300	78600	65000	1.33872	0.332656	-1.5879	down
pmn001610	C20H36O2	Eicosadienoic acid	Lipids	Free fatty acids	961000	1090000	1040000	133000	139000	129000	1.36764	0.129731	-2.9464	down
pmn001688	C18H32O3	9S-Hyroxy-10E,12E-octadecadienoic acid	Lipids	Free fatty acids	1330000	1500000	1880000	540000	504000	463000	1.344	0.319958	-1.64405	down
pmn001689	C18H32O4	9-Hydroxy-12-oxo-10-octadecenoic acid	Lipids	Free fatty acids	1760000	2240000	3220000	913000	1190000	1220000	1.21705	0.460249	-1.11951	down
pmn001691	C18H32O5	9,12,13-Trihyroxy-10,15-octadecadienoic acid	Lipids	Free fatty acids	126000	119000	146000	24900	44200	48100	1.29684	0.299744	-1.7382	down
pmn001694	C18H34O5	9,10,13-Trihyroxy-11-octadecadienoic acid	Lipids	Free fatty acids	2130000	2660000	2130000	427000	729000	583000	1.33172	0.251301	-1.99251	down
pmp001284	C19H38O4	Glycerin Monopalmitate	Lipids	Glycerol ester	39000	22800	39700	8840	9880	10200	1.30941	0.284926	-1.81134	down
mws0609	C10H12N5O7P	Guanosine 3',5'-cyclic monophosphate	Nucleotides and derivatives	Nucleotides and derivatives	108000	144000	169000	21800	29200	91000	1.11756	0.337292	-1.56793	down
mws0884	C10H12N5O6P	Cyclic AMP	Nucleotides and derivatives	Nucleotides and derivatives	277000	261000	430000	43700	67800	189000	1.13161	0.310434	-1.68764	down
pme0264	C10H14N2O5	Thymidine	Nucleotides and derivatives	Nucleotides and derivatives	1120000	646000	645000	226000	249000	237000	1.30362	0.295313	-1.75968	down
pme1184	C10H13N5O4	Deoxyguanosine	Nucleotides and derivatives	Nucleotides and derivatives	5110000	2550000	2240000	1170000	1510000	1420000	1.1424	0.414141	-1.2718	down
pme1194	C9H13N3O4	Deoxycytidine	Nucleotides and derivatives	Nucleotides and derivatives	450000	168000	248000	69800	110000	69700	1.19959	0.288106	-1.79533	down
pme3188	C9H13N2O9P	Uridine 5'-monophosphate	Nucleotides and derivatives	Nucleotides and derivatives	19900	23900	21000	5410	5920	7900	1.34167	0.296759	-1.75264	down
pme3337	C14H17N5O8	N6-Succinyl Adenosine	Nucleotides and derivatives	Nucleotides and derivatives	2700000	1270000	1540000	3850000	5510000	4240000	1.21052	2.46824	1.30348	up
pme3732	C9H13N3O5	Cytidine	Nucleotides and derivatives	Nucleotides and derivatives	494000	450000	306000	178000	200000	137000	1.25916	0.412	-1.27928	down
pme3961	C10H13N5O3	Deoxyadenosine	Nucleotides and derivatives	Nucleotides and derivatives	22700000	12900000	11500000	7050000	8070000	6970000	1.16741	0.469002	-1.09233	down
pme3967	C12H17N5O5	2-(Dimethylamino)guanosine	Nucleotides and derivatives	Nucleotides and derivatives	270000	198000	141000	92500	76700	76600	1.24197	0.403612	-1.30896	down
mws0147	C5H10O3	3-Hydroxy-3-methyl butyric acid	Organic acids	Organic acids	202000	107000	82400	455000	198000	426000	1.1097	2.75677	1.46298	up
mws0154	C7H10O5	Shikimic acid	Organic acids	Organic acids	7910000	8730000	6950000	897000	1060000	755000	1.36043	0.114964	-3.12075	down
mws0237	C9H16O4	Anchoic Acid	Organic acids	Organic acids	4480000	4520000	4140000	10600000	6800000	10300000	1.27363	2.10807	1.07592	up
mws0277	C7H12O6	Kinic acid	Organic acids	Organic acids	1850000	1290000	2100000	468000	297000	599000	1.28267	0.260305	-1.94172	down
mws0281	C6H8O7	Citric Acid	Organic acids	Organic acids	32400000	24200000	37100000	5450000	3640000	9870000	1.27934	0.202348	-2.30509	down
mws0336	C6H6N2O2	UROCANIC ACID(RG)	Organic acids	Organic acids	260000	263000	264000	26900	22300	25500	1.36648	0.0949174	-3.39718	down
mws0567	C5H11N3O2	4-Guanidinobutyric acid	Organic acids	Organic acids	769000	643000	550000	2900000	1270000	1930000	1.24338	3.10907	1.63648	up
YC512118	C18H35NO	Octadecenoic amide	Others	Others	413000	528000	594000	218000	335000	141000	1.15415	0.452117	-1.14523	down
mws0491	C8H11N	Phenethylamine	Others	Others	727000	1080000	441000	429000	145000	310000	1.03138	0.393238	-1.34652	down
mws0704	C2H8NO4P	O-Phosphorylethanolamine	Others	Others	5870	7890	7080	13000	10800	23600	1.14502	2.27447	1.18553	up
mws1423	C14H14O2	Dihydropinosylvin	Others	Others	49400	7300	6960	4210	2230	2160	1.03559	0.135093	-2.88798	down
mws4175	C6H8O6	D-Glucurono-6,3-lactone	Others	Others	37600	51400	52300	172000	86200	128000	1.24359	2.73319	1.45059	up
pmb3081	C6H11PO11	Glucarate O-Phosphoric acid	Others	Saccharides and Alcohols	602000	290000	385000	97900	118000	102000	1.29966	0.248943	-2.00611	down
pme1261	C9H19NO4	Pantothenol	Others	Saccharides and Alcohols	26100	15500	10100	71900	35900	90600	1.18984	3.83752	1.94018	up
pmn001380	C9H16O4	Eucommiol	Others	Others	300000	314000	297000	756000	479000	721000	1.2776	2.14709	1.10238	up
mws0028	C8H8O4	Vanillic acid	Phenolic acids	Phenolic acids	150000	81200	65900	355000	219000	211000	1.18448	2.64221	1.40174	up
mws0628	C7H6O2	4-Hydroxybenzaldehyde	Phenolic acids	Phenolic acids	9120000	10000000	8540000	24300000	23000000	24400000	1.36176	2.59219	1.37417	up
mws0749	C7H6O3	4-Hydroxybenzoic acid	Phenolic acids	Phenolic acids	6180000	6880000	6340000	22100000	21000000	25800000	1.36	3.55155	1.82845	up
mws0906	C16H22O8	Coniferin	Phenolic acids	Phenolic acids	129000	199000	171000	46800	21600	31200	1.30424	0.199599	-2.32482	down
mws1153	C31H38O16	2'-Acetylacteoside	Phenolic acids	Phenolic acids	8260	12500	11000	23000	26900	48300	1.23423	3.09194	1.62851	up
mws2213	C9H8O2	Cinnamic acid	Phenolic acids	Phenolic acids	54900	47800	32300	19500	15800	25800	1.20014	0.452593	-1.14372	down
mws2368	C8H10O2	Tyrosol	Phenolic acids	Phenolic acids	15700	15700	15000	42600	43600	46700	1.36595	2.86422	1.51814	up
pmb3107	C15H20O10	Syringic acid O-glucoside	Phenolic acids	Phenolic acids	1100000	1900000	1340000	318000	309000	420000	1.32365	0.241244	-2.05143	down
pmn001419	C15H18O8	1-O-[(E)-p-Cumaroyl]-β-D-glucopyranose	Phenolic acids	Phenolic acids	147000	191000	248000	7590	4130	5210	1.3565	0.0288908	-5.11325	down
pmn001420	C15H18O9	1-O-[(E)-Caffeoyl]-β-D-glucopyranose	Phenolic acids	Phenolic acids	105000	153000	147000	39800	18400	22700	1.30354	0.199753	-2.32371	down
pmn001511	C13H18O7	3-Hydroxy-5-Methylphenol-1-Oxy-β-D-Glucose	Phenolic acids	Phenolic acids	86100	98200	53000	182000	220000	248000	1.26993	2.73915	1.45373	up
pmn001671	C23H32O15	β-D-Furanofructosyl-α-D-(6-mustard acyl)glucoside	Phenolic acids	Phenolic acids	428000	406000	349000	147000	134000	273000	1.18679	0.468301	-1.09449	down
pmn001672	C23H32O15	β-D-Furanofructosyl-α-D-(3-mustard acyl)glucoside	Phenolic acids	Phenolic acids	145000	157000	120000	37700	14800	88400	1.07614	0.333886	-1.58257	down
pmn001690	C16H24O7	3-Hydroxy-4-isopropylbenzylalcohol 3-glucoside	Phenolic acids	Phenolic acids	645000	569000	541000	1530000	3470000	2260000	1.28678	4.13675	2.0485	up
pmf0523	C15H10O5	Phosphoenolpyruvate	Quinones	Quinones	30400	39900	14900	83200	81800	82600	1.22057	2.9061	1.53909	up
pmn001338	C21H18O11	Rhein-8-O-D-glucopyranoside	Quinones	Anthraquinone	19400	17400	17300	3130	7000	6450	1.26735	0.30647	-1.70618	down
pmp000274	C30H26O12	Procyanidin B3	Tannins	Proanthocyanidins	17500	24400	23800	870000	1380000	888000	1.36106	47.7626	5.57781	up
pmn001591	C30H48O5	Rutundic acid	Terpenoids	Triterpene	2030	3620	1760	18600	8950	18100	1.29067	6.16059	2.62307	up
pmp000703	C22H32O14	6'-O-D-Glucosylsweroside	Terpenoids	Sesquiterpenoids	124000	105000	63100	216000	294000	297000	1.25479	2.76275	1.46611	up
