# Supplementary material for: Does the Metabolome of Wild-like Dendrobium officinale of Different Origins Have Regional Differences?
Source: Molecules. 2022 Oct 18;27(20):7024. doi: 10.3390/molecules27207024 (PMC9609934; doi:10.3390/molecules27207024)
Supplement: Supplementary file 1 [file molecules-27-07024-s001.zip › supplementary table S4.xlsx]

## Sheet: Sheet1
RS/ZJ
Index	Formula	Compounds	Class I	Class II	RS1	RS2	RS3	ZJ1	ZJ2	ZJ3	VIP	Fold_Change	Log2FC	Type
mws0191	C5H11NO2	Betaine	Alkaloids	Alkaloids	310000	311000	239000	593000	553000	938000	1.45637	2.42326	1.27695	up
mws4002	C8H11NO2	Dopamine hydrochloride	Alkaloids	Alkaloids	1200000	2480000	1070000	357000	254000	1030000	1.18809	0.345474	-1.53335	down
pmb0490	C13H18N2O2	N-p-Coumaroyl putrescine	Alkaloids	Phenolamine	1530000	1110000	3190000	64600	44700	250000	1.463	0.0616295	-4.02024	down
pmb0492	C34H37N3O6	N',N'',N'''-p-Coumaroyl-cinnamoyl-caffeoyl spermidine	Alkaloids	Phenolamine	58100	79700	82900	32100	29400	42200	1.45441	0.469869	-1.08967	down
pmb0896	C14H20N2O3	N'-Feruloyl putrescine	Alkaloids	Phenolamine	518000	431000	655000	28100	25600	58500	1.54522	0.0699501	-3.83753	down
pmb1912	C20H23N7O7	10-Formyl-THF	Alkaloids	Alkaloids	283000	330000	187000	104000	105000	159000	1.35633	0.46	-1.12029	down
pme2268	C7H7NO2	Trigonelline	Alkaloids	Alkaloids	7530000	9880000	8200000	3490000	2720000	2880000	1.53761	0.354939	-1.49436	down
pmf0557	C16H11N2NaO4S	Shikonin	Alkaloids	Alkaloids	141000	69300	71700	38100	12300	40500	1.25461	0.32234	-1.63334	down
pmp001133	C17H28NO2+	N-methyldendrobine	Alkaloids	Sesquiterpene alkaloids	785000	675000	898000	184000	119000	160000	1.55193	0.196353	-2.34848	down
mws0629	C13H16N2O5	Asp-phe	Amino acids and derivatives	Amino acids and derivatives	300000	192000	116000	14100	15300	27900	1.50866	0.0942434	-3.40746	down
mws0636	C18H20N2O3	Phe-Phe	Amino acids and derivatives	Amino acids and derivatives	65400	83200	64300	15500	17400	23100	1.53866	0.263034	-1.92668	down
mws0736	C8H16N2O3	N-Glycyl-L-leucine	Amino acids and derivatives	Amino acids and derivatives	1520000	1260000	885000	246000	170000	326000	1.50216	0.202456	-2.30432	down
mws4134	C20H32N6O12S2	Oxidized Glutathione	Amino acids and derivatives	Amino acids and derivatives	11100	22800	22800	8610	11700	6600	1.22982	0.474603	-1.07521	down
mws4176	C12H16N2O3	DL-Alanyl-DL-phenylalanine	Amino acids and derivatives	Amino acids and derivatives	930000	875000	766000	269000	178000	339000	1.49482	0.305718	-1.70973	down
mws5035	C15H22N2O3	Leucylphenylalanine	Amino acids and derivatives	Amino acids and derivatives	2440000	3160000	2120000	744000	580000	955000	1.50116	0.295207	-1.7602	down
mws5041	C8H16N2O3	Glycylisoleucine	Amino acids and derivatives	Amino acids and derivatives	1120000	904000	638000	187000	119000	235000	1.49506	0.203231	-2.29881	down
mws5042	C11H14N2O3	Glycylphenylalanine	Amino acids and derivatives	Amino acids and derivatives	1460000	1640000	1210000	355000	270000	423000	1.53393	0.243155	-2.04005	down
pme0109	C10H13NO4	(-)-3-(3,4-Dihydroxyphenyl)-2-methylalanine	Amino acids and derivatives	Amino acids and derivatives	8240	6310	6480	15900	33600	9410	1.19604	2.80124	1.48606	up
pme0128	C6H12N2O3	D-Alanyl-D-Alanine	Amino acids and derivatives	Amino acids and derivatives	2820	1890	1540	607	455	1260	1.30567	0.37152	-1.42849	down
pme1228	C11H12N2O3	5-Hydroxy-L-tryptophan	Amino acids and derivatives	Amino acids and derivatives	84300	72100	99700	38400	13800	34900	1.35806	0.340102	-1.55596	down
pme2914	C6H10O5	3-Hydroxy-3-methylpentane-1,5-dioic acid	Amino acids and derivatives	Amino acids and derivatives	72700	44500	57600	33700	19300	25300	1.39496	0.447941	-1.15862	down
mws0061	C21H20O12	Hyperin	Flavonoids	Flavonols	442000	355000	587000	218000	60100	361000	1.04556	0.461777	-1.11473	down
mws0072	C21H20O10	Apigenin 5-O-glucoside	Flavonoids	Flavonoid	284000	185000	188000	125000	69700	26100	1.25752	0.336073	-1.57315	down
mws0091	C21H20O12	Isoquercitrin	Flavonoids	Flavonols	337000	308000	455000	149000	37200	279000	1.07187	0.422909	-1.24158	down
mws0856	C21H20O12	Spiraeoside	Flavonoids	Flavonols	241000	336000	283000	86400	157000	173000	1.33879	0.484186	-1.04637	down
mws1066	C27H32O14	Narirutin	Flavonoids	Dihydroflavone	17500	21900	22300	10400	3000	4340	1.37768	0.28752	-1.79826	down
mws1073	C27H30O15	Apigenin 6,8-C-diglucoside	Flavonoids	Flavonoid	22900000	21700000	24300000	12000000	7900000	3740000	1.36559	0.343106	-1.54327	down
mws1292	C26H28O14	Isoschaftoside	Flavonoids	Flavonoid carbonoside	12100000	14600000	13200000	5050000	3610000	2190000	1.47988	0.27193	-1.87869	down
mws1329	C21H20O12	Gossypitrin	Flavonoids	Flavonols	261000	367000	268000	79400	154000	176000	1.32025	0.45692	-1.12999	down
mws1434	C21H20O10	Isovitexin	Flavonoids	Flavonoid carbonoside	6760000	3730000	4220000	2210000	928000	544000	1.36039	0.250306	-1.99824	down
mws1660	C26H28O14	Schaftoside	Flavonoids	Flavonoid carbonoside	32400	37300	41300	16600	13100	3760	1.30849	0.301441	-1.73005	down
pmb0566	C26H28O15	Luteolin O-hexosyl-O-pentoside	Flavonoids	Flavonoid	9	9	9	194000	394000	360000	1.57635	35111.1	15.0996	up
pmb0571	C26H28O14	Apigenin O-hexosyl-O-pentoside	Flavonoids	Flavonoid	9	1110	308	131000	190000	139000	1.4623	322.355	8.3325	up
pmb0588	C27H30O16	Luteolin 3',7-di-O-glucoside	Flavonoids	Flavonoid	3350	32200	2170	356000	140000	212000	1.43272	18.7699	4.23035	up
pmb0639	C33H40O20	8-C-Hexosyl-apigenin O-hexosyl-O-hexoside	Flavonoids	Flavonoid carbonoside	9	20800	9	25000	53300	33200	1.18757	5.35594	2.42114	up
pmb0647	C26H28O15	8-C-Hexosyl-luteolin O-pentoside	Flavonoids	Flavonoid carbonoside	51700	77400	61900	123000	101000	163000	1.41342	2.02618	1.01876	up
pmb0652	C26H28O14	C-Hexosyl-apigenin O-pentoside	Flavonoids	Flavonoid carbonoside	9	274000	9	249000	780000	308000	1.16152	4.87924	2.28666	up
pmb0666	C38H40O19	6-C-Hexosyl-apigenin O-sinapoylhexoside	Flavonoids	Flavonoid carbonoside	9	9	9	4040	5030	2220	1.57217	418.148	8.70787	up
pmb0681	C20H18O9	Apigenin 8-C-pentoside	Flavonoids	Flavonoid	2230	3390	2000	140000	38700	317000	1.50835	65.0525	6.02353	up
pmb0709	C30H32O20	Quercetin 7-O-malonylhexosyl-hexoside	Flavonoids	Flavonoid	13000	21600	54200	8470	7520	13900	1.14252	0.336599	-1.5709	down
pmb0720	C26H26O15	Tricin O-malonylhexoside	Flavonoids	Flavonoid	51600	60000	40900	37800	8580	13600	1.21254	0.393311	-1.34626	down
pmb3012	C22H22O11	Chrysoeriol 7-O-hexoside	Flavonoids	Flavonoid	118000	215000	173000	70200	77600	67900	1.44158	0.426285	-1.23011	down
pmb3024	C21H20O11	Luteolin C-hexoside	Flavonoids	Flavonoid	328000	232000	230000	235000	37500	113000	1.02594	0.487975	-1.03512	down
pmb3041	C23H22O14	Tricin O-saccharic acid	Flavonoids	Flavonoid	227000	321000	293000	820000	565000	620000	1.49577	2.38407	1.25342	up
pmb3894	C17H14O7	Di-O-methylquercetin	Flavonoids	Flavonols	2220000	2850000	2310000	835000	560000	1030000	1.48417	0.328591	-1.60564	down
pme0369	C27H30O15	Kaempferol 3-O-rutinoside(Nicotiflorin)	Flavonoids	Flavonols	1310000	1100000	1110000	454000	42000	713000	1.04381	0.343466	-1.54176	down
pme1611	C21H22O10	Isohemiphloin	Flavonoids	Flavonoid carbonoside	236000	158000	138000	95000	63000	32000	1.32348	0.357143	-1.48543	down
pme3211	C21H20O12	Quercetin 3-O-glucoside(Isotrifoliin)	Flavonoids	Flavonols	305000	393000	304000	92600	172000	196000	1.35147	0.459681	-1.1213	down
pme3233	C16H12O5	Calycosin	Flavonoids	Isoflavones	2790	4590	1930	2690	865	751	1.05429	0.462513	-1.11243	down
pmn001698	C21H20O11	Luteolin-7-O-β-D-glucuronide	Flavonoids	Flavonoid	46700	22900	31000	23300	16700	9250	1.17039	0.489563	-1.03043	down
pmn001713	C27H30O15	Luteolin-7-O-β-D-rutinoside	Flavonoids	Flavonoid	5310000	4820000	4950000	2430000	1480000	751000	1.3932	0.309085	-1.69393	down
pmp000116	C21H20O10	Apigenin-8-C-glucoside	Flavonoids	Flavonoid carbonoside	4230000	2480000	2620000	1740000	801000	439000	1.30303	0.3194	-1.64656	down
pmp000413	C21H20O10	Genistein 8-C-glucoside	Flavonoids	Flavonoid carbonoside	5920000	3220000	3540000	2270000	1060000	573000	1.30578	0.307808	-1.6999	down
pmp000593	C27H30O15	Luteolin-7-O-rutinoside	Flavonoids	Flavonoid	989000	855000	1030000	308000	36800	501000	1.12825	0.294294	-1.76467	down
pmp000595	C27H30O16	Luteolin-7,3'-Di-O-β-D-Glucoside	Flavonoids	Flavonoid	12200	148000	9	996000	391000	752000	1.11209	13.3513	3.73891	up
pmp001079	C27H30O15	Lonicerin	Flavonoids	Flavonoid	60900	50500	69000	16300	1520	36000	1.07902	0.298337	-1.74499	down
pmp001105	C33H40O20	Kaempferol-3-neohesperidoside-7-glucoside	Flavonoids	Flavonols	118000	84200	101000	37200	23500	7650	1.37184	0.225429	-2.14926	down
pmp001106	C27H30O15	Vitexin-2-O-D-glucopyranoside	Flavonoids	Flavonoid carbonoside	4500000	4340000	5020000	2340000	1530000	743000	1.37809	0.332828	-1.58715	down
pmp001107	C33H40O20	Kaempferol-3-rutinoside-7-glucoside	Flavonoids	Flavonols	111000	88600	98400	35800	28600	9520	1.39197	0.248054	-2.01128	down
pmp001110	C25H26O13	Apigenin-6-C-β-D-xyloside-8-C-β-Darabinoside	Flavonoids	Flavonoid carbonoside	38800	19900	23900	2170000	107000	2980000	1.35343	63.6441	5.99195	up
pmp001114	C26H28O13	Hesperetin C-malonylhexoside	Flavonoids	Flavonoid carbonoside	14000	14600	20700	60100	1850000	46800	1.09729	39.6937	5.31084	up
pmp001312	C33H40O22	6-Hydroxykaempferol-3,7,6-O-triglycoside	Flavonoids	Flavonols	619000	729000	1080000	237000	362000	511000	1.30756	0.457166	-1.12921	down
Qingke_Rfmb056-der14-3	C29H36O13	(+)-Medioresinol-aceGlu	Lignans and Coumarins	Lignans	74700	92100	96600	255000	138000	138000	1.3226	2.01595	1.01146	up
mws1015	C15H16O9	Esculin(6,7-DihydroxyCoumarin-6-glucoside)	Lignans and Coumarins	Coumarins	247000	263000	288000	47700	7530	65000	1.34098	0.150664	-2.73059	down
pmn001368	C32H44O17	Olivin Diglucoside	Lignans and Coumarins	Lignans	76200	124000	151000	598000	371000	394000	1.48291	3.88098	1.95642	up
pmn001370	C32H42O16	Pinoresinol diglucoside	Lignans and Coumarins	Lignans	161000	232000	204000	622000	372000	629000	1.4681	2.71859	1.44286	up
pmn001372	C33H44O17	Mesolipin diglucoside	Lignans and Coumarins	Lignans	563000	541000	512000	1570000	1080000	1590000	1.52845	2.62376	1.39164	up
Qingke_Rfmb089-2-3	C18H34O4	9,10-Dihydroxy-12-octadecenoic acid	Lipids	Free fatty acids	332000	120000	1640000	9	9	9	1.56725	1.29063e-05	-16.2416	down
Qingke_Rfmb090-1-3	C18H32O3	13-Hydroxy-9,11-octadecadienoic acid	Lipids	Free fatty acids	1350000	1510000	1830000	755000	646000	699000	1.53288	0.447761	-1.1592	down
Qingke_Rfmb091-1-1	C18H32O3	9-Hydroxy-10,12-octadecadienoic acid	Lipids	Free fatty acids	1320000	1400000	1800000	750000	632000	696000	1.52338	0.459735	-1.12113	down
mws0120	C8H20NO6P	Choline alfoscerate	Lipids	PC	89500	86300	76400	235000	219000	265000	1.56642	2.85091	1.51142	up
mws0289	C23H46NO7P	LysoPE 18:1	Lipids	LPE	329000	174000	61700	447000	259000	654000	1.08329	2.40836	1.26805	up
mws0371	C22H32O2	Cis-4,7,10,13,16,19-Docosahexaenoic Acid(C22:6n3)	Lipids	Free fatty acids	4140	5250	1340	713000	122000	14700000	1.42238	1447.81	10.4997	up
pmb0889	C18H30O2	Punicic acid	Lipids	Free fatty acids	11200000	9750000	12300000	2730000	1880000	2320000	1.55845	0.208421	-2.26243	down
pmb1562	C21H34O4	MAG(18:4)isomer3	Lipids	Glycerol ester	44400	53800	56600	25200	15300	15000	1.48517	0.358527	-1.47985	down
pmb2319	C23H48NO7P	LysoPC 15:0	Lipids	LPC	622000	395000	171000	3020000	536000	2040000	1.19778	4.71044	2.23586	up
pmb2778	C18H32O3	9,10-EODE	Lipids	Free fatty acids	11000000	10600000	14300000	2430000	1700000	2240000	1.55776	0.177437	-2.49462	down
pmb2786	C18H30O3	9-HOTrE	Lipids	Free fatty acids	441000	457000	600000	172000	146000	111000	1.53281	0.286382	-1.80399	down
pmb2787	C18H30O3	9-KODE	Lipids	Free fatty acids	130000	90300	184000	19800	9530	22800	1.50152	0.128939	-2.95524	down
pmb2799	C18H32O3	12,13-EODE	Lipids	Free fatty acids	171000	241000	228000	101000	89300	114000	1.48588	0.475469	-1.07258	down
pmd0130	C22H46NO7P	LysoPC 14:0(2n isomer)	Lipids	LPC	144000	92300	52700	529000	101000	320000	1.09516	3.2872	1.71686	up
pmn001610	C20H36O2	Eicosadienoic acid	Lipids	Free fatty acids	961000	1090000	1040000	425000	311000	234000	1.51113	0.313814	-1.67202	down
pmn001688	C18H32O3	9S-Hyroxy-10E,12E-octadecadienoic acid	Lipids	Free fatty acids	1330000	1500000	1880000	737000	633000	667000	1.52721	0.432484	-1.20928	down
pmn001691	C18H32O5	9,12,13-Trihyroxy-10,15-octadecadienoic acid	Lipids	Free fatty acids	126000	119000	146000	53500	31500	73700	1.38808	0.405882	-1.30087	down
pmn001694	C18H34O5	9,10,13-Trihyroxy-11-octadecadienoic acid	Lipids	Free fatty acids	2130000	2660000	2130000	760000	525000	960000	1.48932	0.324422	-1.62406	down
mws0248	C9H12N2O6	Uridine	Nucleotides and derivatives	Nucleotides and derivatives	255000	300000	317000	141000	116000	131000	1.54111	0.444954	-1.16827	down
mws0609	C10H12N5O7P	Guanosine 3',5'-cyclic monophosphate	Nucleotides and derivatives	Nucleotides and derivatives	108000	144000	169000	62200	23600	49500	1.38387	0.321378	-1.63766	down
mws0884	C10H12N5O6P	Cyclic AMP	Nucleotides and derivatives	Nucleotides and derivatives	277000	261000	430000	128000	51700	100000	1.41725	0.288946	-1.79113	down
pme0033	C5H4N4O	Hypoxanthine	Nucleotides and derivatives	Nucleotides and derivatives	1540000	3280000	1510000	1100000	271000	1270000	1.03334	0.41722	-1.26112	down
pme0183	C5H5N5O	2-Hydroxy-6-aminopurine	Nucleotides and derivatives	Nucleotides and derivatives	328000	311000	261000	125000	121000	133000	1.55124	0.421111	-1.24773	down
pme0264	C10H14N2O5	Thymidine	Nucleotides and derivatives	Nucleotides and derivatives	1120000	646000	645000	117000	158000	150000	1.53725	0.176275	-2.5041	down
pme1173	C5H4N4O	Allopurinol	Nucleotides and derivatives	Nucleotides and derivatives	83800	133000	55000	42700	12800	49600	1.11534	0.386681	-1.37078	down
pme1178	C10H13N5O5	Guanosine	Nucleotides and derivatives	Nucleotides and derivatives	7920000	8400000	7310000	3270000	2150000	3230000	1.51187	0.36606	-1.44985	down
pme1184	C10H13N5O4	Deoxyguanosine	Nucleotides and derivatives	Nucleotides and derivatives	5110000	2550000	2240000	471000	593000	633000	1.50494	0.171414	-2.54444	down
pme1194	C9H13N3O4	Deoxycytidine	Nucleotides and derivatives	Nucleotides and derivatives	450000	168000	248000	33200	83600	53200	1.43168	0.196305	-2.34883	down
pme3188	C9H13N2O9P	Uridine 5'-monophosphate	Nucleotides and derivatives	Nucleotides and derivatives	19900	23900	21000	8900	4130	10600	1.37473	0.36466	-1.45537	down
pme3732	C9H13N3O5	Cytidine	Nucleotides and derivatives	Nucleotides and derivatives	494000	450000	306000	128000	131000	155000	1.50923	0.3312	-1.59423	down
pme3961	C10H13N5O3	Deoxyadenosine	Nucleotides and derivatives	Nucleotides and derivatives	22700000	12900000	11500000	2530000	2710000	2930000	1.53104	0.173461	-2.52732	down
mws0147	C5H10O3	3-Hydroxy-3-methyl butyric acid	Organic acids	Organic acids	202000	107000	82400	67900	56600	49900	1.25574	0.44558	-1.16624	down
mws0154	C7H10O5	Shikimic acid	Organic acids	Organic acids	7910000	8730000	6950000	689000	1400000	938000	1.54751	0.128317	-2.96221	down
mws0336	C6H6N2O2	UROCANIC ACID(RG)	Organic acids	Organic acids	260000	263000	264000	23100	34000	32600	1.57013	0.113977	-3.13318	down
mws0213	C5H12O5	Ribitol	Others	Saccharides and Alcohols	9130	6670	8830	18800	25600	25200	1.51488	2.82582	1.49867	up
mws0214	C6H14O6	D-Sorbitol	Others	Saccharides and Alcohols	40600	32500	38600	72800	153000	134000	1.44473	3.22113	1.68757	up
mws0437	C5H12O5	D-Arabitol	Others	Saccharides and Alcohols	7190	6910	9450	16400	27400	22100	1.47931	2.7983	1.48455	up
mws0438	C5H12O5	L-Arabitol	Others	Saccharides and Alcohols	5480	4500	5130	11100	14200	15000	1.5355	2.66711	1.41528	up
mws0491	C8H11N	Phenethylamine	Others	Others	727000	1080000	441000	276000	193000	174000	1.404	0.286032	-1.80575	down
mws0704	C2H8NO4P	O-Phosphorylethanolamine	Others	Others	5870	7890	7080	10700	15400	19100	1.41087	2.16891	1.11697	up
mws1155	C6H14O6	Mannitol	Others	Saccharides and Alcohols	10400	7010	9980	19700	40300	35700	1.44644	3.49398	1.80487	up
pme0513	C5H12O5	Xylitol	Others	Saccharides and Alcohols	5460	5690	5670	10100	14400	12300	1.52032	2.18787	1.12953	up
pme2237	C6H14O6	Dulcitol	Others	Saccharides and Alcohols	66100	47300	50900	109000	243000	201000	1.43232	3.36579	1.75095	up
pmn001477	C20H20O11	4-C-β-D-Glucose-1,3,6-trihydroxy-7-methoxyxanthone	Others	Xanthone	25900	12900	28100	13000	4580	15000	1.04079	0.486996	-1.03802	down
mws0027	C9H10O5	Syringic acid	Phenolic acids	Phenolic acids	514000	571000	280000	229000	126000	151000	1.3489	0.370696	-1.43169	down
mws0145	C8H8O3	2-Methoxybenzoic acid	Phenolic acids	Phenolic acids	9	1530	918	29000	3840	2460	1.07989	14.3671	3.8447	up
mws0906	C16H22O8	Coniferin	Phenolic acids	Phenolic acids	129000	199000	171000	84900	60600	53500	1.45585	0.398798	-1.32627	down
mws4085	C11H12O5	Sinapic acid	Phenolic acids	Phenolic acids	1110000	1010000	564000	127000	125000	104000	1.53607	0.132638	-2.91444	down
pmb2936	C28H32O14	Disinapoyl hexoside	Phenolic acids	Phenolic acids	102000	269000	84000	35000	35800	15400	1.36047	0.189451	-2.40011	down
pmb2940	C17H22O10	1-O-β-D-Glucopyranosyl sinapate	Phenolic acids	Phenolic acids	11300000	13200000	9650000	2120000	1530000	1460000	1.55525	0.149634	-2.74049	down
pmn001419	C15H18O8	1-O-[(E)-p-Cumaroyl]-β-D-glucopyranose	Phenolic acids	Phenolic acids	147000	191000	248000	126000	8320	44800	1.12256	0.305666	-1.70997	down
pmn001420	C15H18O9	1-O-[(E)-Caffeoyl]-β-D-glucopyranose	Phenolic acids	Phenolic acids	105000	153000	147000	75900	47000	42500	1.42295	0.408395	-1.29196	down
pmn001687	C13H12O8	Cis-Coutaric acid	Phenolic acids	Phenolic acids	19600	37000	287000	18000	6740	5170	1.16908	0.0870489	-3.52203	down
pmn001690	C16H24O7	3-Hydroxy-4-isopropylbenzylalcohol 3-glucoside	Phenolic acids	Phenolic acids	645000	569000	541000	2090000	1550000	1570000	1.54897	2.96866	1.56981	up
pmf0523	C15H10O5	Phosphoenolpyruvate	Quinones	Quinones	30400	39900	14900	164000	55800	74600	1.29996	3.4554	1.78885	up
pmp001305	C27H44O8	Podecdysone C	Steroids	Steroid	8230	6570	12500	9600	25000	20700	1.06843	2.02564	1.01838	up
pmn001591	C30H48O5	Rutundic acid	Terpenoids	Triterpene	2030	3620	1760	8760	4420	2550	1.008	2.12281	1.08597	up
pmp000703	C22H32O14	6'-O-D-Glucosylsweroside	Terpenoids	Sesquiterpenoids	124000	105000	63100	456000	283000	471000	1.4925	4.14242	2.05047	up
