# Supplementary material for: Does the Metabolome of Wild-like Dendrobium officinale of Different Origins Have Regional Differences?
Source: Molecules. 2022 Oct 18;27(20):7024. doi: 10.3390/molecules27207024 (PMC9609934; doi:10.3390/molecules27207024)
Supplement: Supplementary file 1 [file molecules-27-07024-s001.zip › supplementary table S5.xlsx]

## Sheet: Sheet1
	compound	log2FC
GP vs ZJ
1	Luteolin O-hexosyl-O-pentoside	15.0996
2	Kaempferol-3-neohesperidoside-7-glucoside	11.3058
3	Cis-4,7,10,13,16,19-Docosahexaenoic Acid(C22:6n3)	10.9414
4	Apigenin-6-C-β-D-xyloside-8-C-β-Darabinoside	9.31249
5	Quercitrin	7.49299
6	Apigenin O-hexosyl-O-pentoside	7.02174
7	Apigenin 8-C-pentoside	6.27977
8	N-cis-sinapoyltyramine	4.73798
9	N-cis-Paprazine	4.72373
10	N-p-Coumaroyltyramine	4.50978
11	Sinapic acid	-2.78283
12	Luteolin 7-O-glucoside(Cynaroside)	-2.87728
13	6-C-Hexosyl-apigenin O-sinapoylhexoside	-3.62508
14	L-Citrulline	-3.98373
15	8-C-Hexosyl-apigenin O-feruloylhexoside	-4.00556
16	Violanthin	-4.10538
17	Procyanidin B3	-4.67935
18	H-HomoArg-OH	-5.48727
19	L-(+)-Arginine	-5.73724
20	8-C-Hexosyl-chrysoeriol O-feruloylhexoside	-7.50306
RS vs GP
1	6-C-Hexosyl-apigenin O-sinapoylhexoside	12.3329
2	8-C-Hexosyl-chrysoeriol O-feruloylhexoside	8.80366
3	Procyanidin B3	5.57781
4	H-HomoArg-OH	5.5775
5	L-(+)-Arginine	5.15853
6	Luteolin 3',7-di-O-glucoside	4.76837
7	Luteolin-7,3'-Di-O-β-D-Glucoside	4.68811
8	C-Hexosyl-apigenin O-pentoside	4.41856
9	8-C-Hexosyl-apigenin O-hexosyl-O-hexoside	4.39173
10	L-Citrulline	3.6886
11	Isoschaftoside	-3.59105
12	Genistein 8-C-glucoside	-3.63168
13	Isovitexin	-3.8976
14	Esculin(6,7-DihydroxyCoumarin-6-glucoside)	-4.28622
15	1-O-[(E)-p-Cumaroyl]-β-D-glucopyranose	-5.11325
16	N'-Feruloyl putrescine	-5.73961
17	Quercitrin	-7.37672
18	N-p-Coumaroyl putrescine	-7.87759
19	Kaempferol-3-neohesperidoside-7-glucoside	-13.455
20	9,10-Dihydroxy-12-octadecenoic acid	-16.2416
RS vs ZJ
1	Luteolin O-hexosyl-O-pentoside	15.0996
2	Cis-4,7,10,13,16,19-Docosahexaenoic Acid(C22:6n3)	10.4997
3	6-C-Hexosyl-apigenin O-sinapoylhexoside	8.70787
4	Apigenin O-hexosyl-O-pentoside	8.3325
5	Apigenin 8-C-pentoside	6.02353
6	Apigenin-6-C-β-D-xyloside-8-C-β-Darabinoside	5.99195
7	Hesperetin C-malonylhexoside	5.31084
8	Luteolin 3',7-di-O-glucoside	4.23035
9	2-Methoxybenzoic acid	3.8447
10	Luteolin-7,3'-Di-O-β-D-Glucoside	3.73891
11	1-O-β-D-Glucopyranosyl sinapate	-2.74049
12	Sinapic acid	-2.91444
13	9-KODE	-2.95524
14	Shikimic acid	-2.96221
15	urocanic acid	-3.13318
16	Asp-phe	-3.40746
17	Cis-Coutaric acid	-3.52203
18	N'-Feruloyl putrescine	-3.83753
19	N-p-Coumaroyl putrescine	-4.02024
20	9,10-Dihydroxy-12-octadecenoic acid	-16.2416
