# Supplementary material for: Does the Metabolome of Wild-like Dendrobium officinale of Different Origins Have Regional Differences?
Source: Molecules. 2022 Oct 18;27(20):7024. doi: 10.3390/molecules27207024 (PMC9609934; doi:10.3390/molecules27207024)
Supplement: Supplementary file 1 [file molecules-27-07024-s001.zip › supplementary table S6.xlsx]

## Sheet: Sheet1
GP/ZJ
#Kegg_pathway	ko_id	Cluter_frequency	Metabolome_frequency	P-value	Corrected_P-value
Flavone and flavonol biosynthesis	ko00944	18 out of 65 27.6923076923077%	35 out of 195 17.9487179487179%	0.0116682	0.606746
Glycerophospholipid metabolism	ko00564	8 out of 65 12.3076923076923%	13 out of 195 6.66666666666667%	0.0298907	1
Isoflavonoid biosynthesis	ko00943	7 out of 65 10.7692307692308%	11 out of 195 5.64102564102564%	0.0343387	1
Ether lipid metabolism	ko00565	3 out of 65 4.61538461538461%	3 out of 195 1.53846153846154%	0.0358955	1
Fructose and mannose metabolism	ko00051	2 out of 65 3.07692307692308%	2 out of 195 1.02564102564103%	0.109966	1
D-Arginine and D-ornithine metabolism	ko00472	2 out of 65 3.07692307692308%	2 out of 195 1.02564102564103%	0.109966	1
Flavonoid biosynthesis	ko00941	14 out of 65 21.5384615384615%	33 out of 195 16.9230769230769%	0.155553	1
Arginine and proline metabolism	ko00330	7 out of 65 10.7692307692308%	15 out of 195 7.69230769230769%	0.194357	1
Lysine degradation	ko00310	2 out of 65 3.07692307692308%	3 out of 195 1.53846153846154%	0.258106	1
Pentose and glucuronate interconversions	ko00040	2 out of 65 3.07692307692308%	3 out of 195 1.53846153846154%	0.258106	1
Arginine biosynthesis	ko00220	3 out of 65 4.61538461538461%	6 out of 195 3.07692307692308%	0.317882	1
Folate biosynthesis	ko00790	1 out of 65 1.53846153846154%	1 out of 195 0.512820512820513%	0.333333	1
Caffeine metabolism	ko00232	1 out of 65 1.53846153846154%	1 out of 195 0.512820512820513%	0.333333	1
One carbon pool by folate	ko00670	1 out of 65 1.53846153846154%	1 out of 195 0.512820512820513%	0.333333	1
Biotin metabolism	ko00780	1 out of 65 1.53846153846154%	1 out of 195 0.512820512820513%	0.333333	1
ABC transporters	ko02010	13 out of 65 20%	35 out of 195 17.9487179487179%	0.366156	1
Aminoacyl-tRNA biosynthesis	ko00970	7 out of 65 10.7692307692308%	18 out of 195 9.23076923076923%	0.3882	1
Biosynthesis of amino acids	ko01230	8 out of 65 12.3076923076923%	21 out of 195 10.7692307692308%	0.395622	1
Monobactam biosynthesis	ko00261	2 out of 65 3.07692307692308%	4 out of 195 2.05128205128205%	0.407403	1
Tropane, piperidine and pyridine alkaloid biosynthesis	ko00960	2 out of 65 3.07692307692308%	5 out of 195 2.56410256410256%	0.540807	1
Glyoxylate and dicarboxylate metabolism	ko00630	2 out of 65 3.07692307692308%	5 out of 195 2.56410256410256%	0.540807	1
Arachidonic acid metabolism	ko00590	1 out of 65 1.53846153846154%	2 out of 195 1.02564102564103%	0.556701	1
Linoleic acid metabolism	ko00591	1 out of 65 1.53846153846154%	2 out of 195 1.02564102564103%	0.556701	1
Biosynthesis of secondary metabolites	ko01110	27 out of 65 41.5384615384615%	81 out of 195 41.5384615384615%	0.560078	1
Purine metabolism	ko00230	6 out of 65 9.23076923076923%	18 out of 195 9.23076923076923%	0.594175	1
Alanine, aspartate and glutamate metabolism	ko00250	3 out of 65 4.61538461538461%	9 out of 195 4.61538461538461%	0.627143	1
beta-Alanine metabolism	ko00410	2 out of 65 3.07692307692308%	6 out of 195 3.07692307692308%	0.65227	1
Galactose metabolism	ko00052	2 out of 65 3.07692307692308%	6 out of 195 3.07692307692308%	0.65227	1
alpha-Linolenic acid metabolism	ko00592	1 out of 65 1.53846153846154%	3 out of 195 1.53846153846154%	0.705999	1
Fatty acid biosynthesis	ko00061	1 out of 65 1.53846153846154%	3 out of 195 1.53846153846154%	0.705999	1
Glycosylphosphatidylinositol (GPI)-anchor biosynthesis	ko00563	1 out of 65 1.53846153846154%	3 out of 195 1.53846153846154%	0.705999	1
Tryptophan metabolism	ko00380	1 out of 65 1.53846153846154%	3 out of 195 1.53846153846154%	0.705999	1
Carbapenem biosynthesis	ko00332	1 out of 65 1.53846153846154%	3 out of 195 1.53846153846154%	0.705999	1
Nitrogen metabolism	ko00910	1 out of 65 1.53846153846154%	3 out of 195 1.53846153846154%	0.705999	1
Lysine biosynthesis	ko00300	1 out of 65 1.53846153846154%	3 out of 195 1.53846153846154%	0.705999	1
Carbon metabolism	ko01200	2 out of 65 3.07692307692308%	7 out of 195 3.58974358974359%	0.741439	1
Phenylalanine, tyrosine and tryptophan biosynthesis	ko00400	2 out of 65 3.07692307692308%	7 out of 195 3.58974358974359%	0.741439	1
Biosynthesis of secondary metabolites - other antibiotics	ko00998	1 out of 65 1.53846153846154%	4 out of 195 2.05128205128205%	0.80553	1
Biosynthesis of unsaturated fatty acids	ko01040	1 out of 65 1.53846153846154%	4 out of 195 2.05128205128205%	0.80553	1
Citrate cycle (TCA cycle)	ko00020	1 out of 65 1.53846153846154%	4 out of 195 2.05128205128205%	0.80553	1
Ascorbate and aldarate metabolism	ko00053	1 out of 65 1.53846153846154%	4 out of 195 2.05128205128205%	0.80553	1
Histidine metabolism	ko00340	1 out of 65 1.53846153846154%	4 out of 195 2.05128205128205%	0.80553	1
Nicotinate and nicotinamide metabolism	ko00760	2 out of 65 3.07692307692308%	9 out of 195 4.61538461538461%	0.863028	1
Ubiquinone and other terpenoid-quinone biosynthesis	ko00130	1 out of 65 1.53846153846154%	5 out of 195 2.56410256410256%	0.871711	1
Butanoate metabolism	ko00650	1 out of 65 1.53846153846154%	5 out of 195 2.56410256410256%	0.871711	1
Pantothenate and CoA biosynthesis	ko00770	1 out of 65 1.53846153846154%	5 out of 195 2.56410256410256%	0.871711	1
Glutathione metabolism	ko00480	1 out of 65 1.53846153846154%	6 out of 195 3.07692307692308%	0.915599	1
2-Oxocarboxylic acid metabolism	ko01210	2 out of 65 3.07692307692308%	11 out of 195 5.64102564102564%	0.9306	1
Tyrosine metabolism	ko00350	1 out of 65 1.53846153846154%	8 out of 195 4.1025641025641%	0.963771	1
Phenylpropanoid biosynthesis	ko00940	2 out of 65 3.07692307692308%	16 out of 195 8.2051282051282%	0.989004	1
Pyrimidine metabolism	ko00240	1 out of 65 1.53846153846154%	12 out of 195 6.15384615384615%	0.99355	1
Metabolic pathways	ko01100	45 out of 65 69.2307692307692%	155 out of 195 79.4871794871795%	0.99593	1
