# Supplementary material for: Does the Metabolome of Wild-like Dendrobium officinale of Different Origins Have Regional Differences?
Source: Molecules. 2022 Oct 18;27(20):7024. doi: 10.3390/molecules27207024 (PMC9609934; doi:10.3390/molecules27207024)
Supplement: Supplementary file 1 [file molecules-27-07024-s001.zip › supplementary table S7.xlsx]

## Sheet: Sheet1
RS/GP
#Kegg_pathway	ko_id	Cluter_frequency	Metabolome_frequency	P-value	Corrected_P-value
Flavone and flavonol biosynthesis	ko00944	23 out of 61 37.7049180327869%	34 out of 194 17.5257731958763%	1.7211e-06	6.71227e-05
Flavonoid biosynthesis	ko00941	16 out of 61 26.2295081967213%	32 out of 194 16.4948453608247%	0.01332	0.519479
Isoflavonoid biosynthesis	ko00943	5 out of 61 8.19672131147541%	11 out of 194 5.67010309278351%	0.237733	1
Sphingolipid metabolism	ko00600	1 out of 61 1.63934426229508%	1 out of 194 0.515463917525773%	0.314433	1
Folate biosynthesis	ko00790	1 out of 61 1.63934426229508%	1 out of 194 0.515463917525773%	0.314433	1
Arginine and proline metabolism	ko00330	6 out of 61 9.83606557377049%	15 out of 194 7.7319587628866%	0.316879	1
Ubiquinone and other terpenoid-quinone biosynthesis	ko00130	2 out of 61 3.27868852459016%	5 out of 194 2.57731958762887%	0.502626	1
Purine metabolism	ko00230	6 out of 61 9.83606557377049%	18 out of 194 9.27835051546392%	0.522828	1
Arachidonic acid metabolism	ko00590	1 out of 61 1.63934426229508%	2 out of 194 1.03092783505155%	0.531115	1
D-Arginine and D-ornithine metabolism	ko00472	1 out of 61 1.63934426229508%	2 out of 194 1.03092783505155%	0.531115	1
Linoleic acid metabolism	ko00591	1 out of 61 1.63934426229508%	2 out of 194 1.03092783505155%	0.531115	1
Pyrimidine metabolism	ko00240	4 out of 61 6.55737704918033%	12 out of 194 6.18556701030928%	0.555122	1
Arginine biosynthesis	ko00220	2 out of 61 3.27868852459016%	6 out of 194 3.09278350515464%	0.61359	1
Fatty acid biosynthesis	ko00061	1 out of 61 1.63934426229508%	3 out of 194 1.54639175257732%	0.680084	1
alpha-Linolenic acid metabolism	ko00592	1 out of 61 1.63934426229508%	3 out of 194 1.54639175257732%	0.680084	1
Biosynthesis of secondary metabolites - unclassified	ko00999	1 out of 61 1.63934426229508%	3 out of 194 1.54639175257732%	0.680084	1
Phenylalanine, tyrosine and tryptophan biosynthesis	ko00400	2 out of 61 3.27868852459016%	7 out of 194 3.60824742268041%	0.704959	1
Phenylalanine metabolism	ko00360	2 out of 61 3.27868852459016%	7 out of 194 3.60824742268041%	0.704959	1
Biosynthesis of unsaturated fatty acids	ko01040	1 out of 61 1.63934426229508%	4 out of 194 2.06185567010309%	0.782256	1
Ascorbate and aldarate metabolism	ko00053	1 out of 61 1.63934426229508%	4 out of 194 2.06185567010309%	0.782256	1
Monobactam biosynthesis	ko00261	1 out of 61 1.63934426229508%	4 out of 194 2.06185567010309%	0.782256	1
Biosynthesis of secondary metabolites - other antibiotics	ko00998	1 out of 61 1.63934426229508%	4 out of 194 2.06185567010309%	0.782256	1
Citrate cycle (TCA cycle)	ko00020	1 out of 61 1.63934426229508%	4 out of 194 2.06185567010309%	0.782256	1
Glycerophospholipid metabolism	ko00564	3 out of 61 4.91803278688525%	13 out of 194 6.70103092783505%	0.836433	1
Pantothenate and CoA biosynthesis	ko00770	1 out of 61 1.63934426229508%	5 out of 194 2.57731958762887%	0.852163	1
Tropane, piperidine and pyridine alkaloid biosynthesis	ko00960	1 out of 61 1.63934426229508%	5 out of 194 2.57731958762887%	0.852163	1
Glyoxylate and dicarboxylate metabolism	ko00630	1 out of 61 1.63934426229508%	5 out of 194 2.57731958762887%	0.852163	1
Glycine, serine and threonine metabolism	ko00260	1 out of 61 1.63934426229508%	5 out of 194 2.57731958762887%	0.852163	1
Biosynthesis of secondary metabolites	ko01110	22 out of 61 36.0655737704918%	80 out of 194 41.2371134020619%	0.874802	1
Glutathione metabolism	ko00480	1 out of 61 1.63934426229508%	6 out of 194 3.09278350515464%	0.899878	1
Glycerolipid metabolism	ko00561	2 out of 61 3.27868852459016%	11 out of 194 5.67010309278351%	0.911416	1
Carbon metabolism	ko01200	1 out of 61 1.63934426229508%	7 out of 194 3.60824742268041%	0.932364	1
Biosynthesis of amino acids	ko01230	4 out of 61 6.55737704918033%	21 out of 194 10.8247422680412%	0.944363	1
ABC transporters	ko02010	7 out of 61 11.4754098360656%	35 out of 194 18.0412371134021%	0.968681	1
Alanine, aspartate and glutamate metabolism	ko00250	1 out of 61 1.63934426229508%	9 out of 194 4.63917525773196%	0.969373	1
Phenylpropanoid biosynthesis	ko00940	2 out of 61 3.27868852459016%	16 out of 194 8.24742268041237%	0.983707	1
2-Oxocarboxylic acid metabolism	ko01210	1 out of 61 1.63934426229508%	11 out of 194 5.67010309278351%	0.986277	1
Metabolic pathways	ko01100	43 out of 61 70.4918032786885%	154 out of 194 79.3814432989691%	0.986898	1
Aminoacyl-tRNA biosynthesis	ko00970	1 out of 61 1.63934426229508%	18 out of 194 9.27835051546392%	0.999243	1
