# Supplementary material for: Does the Metabolome of Wild-like Dendrobium officinale of Different Origins Have Regional Differences?
Source: Molecules. 2022 Oct 18;27(20):7024. doi: 10.3390/molecules27207024 (PMC9609934; doi:10.3390/molecules27207024)
Supplement: Supplementary file 1 [file molecules-27-07024-s001.zip › supplementary table S8.xlsx]

## Sheet: Sheet1
RS/ZJ
#Kegg_pathway	ko_id	Cluter_frequency	Metabolome_frequency	P-value	Corrected_P-value
Flavone and flavonol biosynthesis	ko00944	18 out of 53 33.9622641509434%	35 out of 195 17.9487179487179%	0.00064206	0.021188
Isoflavonoid biosynthesis	ko00943	6 out of 53 11.3207547169811%	11 out of 195 5.64102564102564%	0.0454731	1
Flavonoid biosynthesis	ko00941	13 out of 53 24.5283018867925%	33 out of 195 16.9230769230769%	0.0675665	1
Fructose and mannose metabolism	ko00051	2 out of 53 3.77358490566038%	2 out of 195 1.02564102564103%	0.0728522	1
Purine metabolism	ko00230	8 out of 53 15.0943396226415%	18 out of 195 9.23076923076923%	0.0773328	1
Pentose and glucuronate interconversions	ko00040	2 out of 53 3.77358490566038%	3 out of 195 1.53846153846154%	0.180054	1
Pyrimidine metabolism	ko00240	5 out of 53 9.43396226415094%	12 out of 195 6.15384615384615%	0.199426	1
ABC transporters	ko02010	12 out of 53 22.6415094339623%	35 out of 195 17.9487179487179%	0.20054	1
One carbon pool by folate	ko00670	1 out of 53 1.88679245283019%	1 out of 195 0.512820512820513%	0.271795	1
Vancomycin resistance	ko01502	1 out of 53 1.88679245283019%	1 out of 195 0.512820512820513%	0.271795	1
Galactose metabolism	ko00052	2 out of 53 3.77358490566038%	6 out of 195 3.07692307692308%	0.519095	1
Glutathione metabolism	ko00480	2 out of 53 3.77358490566038%	6 out of 195 3.07692307692308%	0.519095	1
Phenylalanine metabolism	ko00360	2 out of 53 3.77358490566038%	7 out of 195 3.58974358974359%	0.611569	1
Tryptophan metabolism	ko00380	1 out of 53 1.88679245283019%	3 out of 195 1.53846153846154%	0.616079	1
Ether lipid metabolism	ko00565	1 out of 53 1.88679245283019%	3 out of 195 1.53846153846154%	0.616079	1
Biosynthesis of unsaturated fatty acids	ko01040	1 out of 53 1.88679245283019%	4 out of 195 2.05128205128205%	0.722057	1
Metabolic pathways	ko01100	41 out of 53 77.3584905660377%	155 out of 195 79.4871794871795%	0.745044	1
Tropane, piperidine and pyridine alkaloid biosynthesis	ko00960	1 out of 53 1.88679245283019%	5 out of 195 2.56410256410256%	0.799183	1
Ubiquinone and other terpenoid-quinone biosynthesis	ko00130	1 out of 53 1.88679245283019%	5 out of 195 2.56410256410256%	0.799183	1
Glycine, serine and threonine metabolism	ko00260	1 out of 53 1.88679245283019%	5 out of 195 2.56410256410256%	0.799183	1
Arginine and proline metabolism	ko00330	3 out of 53 5.66037735849057%	15 out of 195 7.69230769230769%	0.828463	1
beta-Alanine metabolism	ko00410	1 out of 53 1.88679245283019%	6 out of 195 3.07692307692308%	0.8552	1
Zeatin biosynthesis	ko00908	1 out of 53 1.88679245283019%	6 out of 195 3.07692307692308%	0.8552	1
Phenylpropanoid biosynthesis	ko00940	3 out of 53 5.66037735849057%	16 out of 195 8.2051282051282%	0.862897	1
Carbon metabolism	ko01200	1 out of 53 1.88679245283019%	7 out of 195 3.58974358974359%	0.895805	1
Phenylalanine, tyrosine and tryptophan biosynthesis	ko00400	1 out of 53 1.88679245283019%	7 out of 195 3.58974358974359%	0.895805	1
Glycerophospholipid metabolism	ko00564	2 out of 53 3.77358490566038%	13 out of 195 6.66666666666667%	0.912841	1
Tyrosine metabolism	ko00350	1 out of 53 1.88679245283019%	8 out of 195 4.1025641025641%	0.925179	1
Nicotinate and nicotinamide metabolism	ko00760	1 out of 53 1.88679245283019%	9 out of 195 4.61538461538461%	0.946385	1
Biosynthesis of secondary metabolites	ko01110	17 out of 53 32.0754716981132%	81 out of 195 41.5384615384615%	0.965259	1
Glycerolipid metabolism	ko00561	1 out of 53 1.88679245283019%	11 out of 195 5.64102564102564%	0.972646	1
Aminoacyl-tRNA biosynthesis	ko00970	1 out of 53 1.88679245283019%	18 out of 195 9.23076923076923%	0.997581	1
Biosynthesis of amino acids	ko01230	1 out of 53 1.88679245283019%	21 out of 195 10.7692307692308%	0.999174	1
