# Supplementary material for: Does the Metabolome of Wild-like Dendrobium officinale of Different Origins Have Regional Differences?
Source: Molecules. 2022 Oct 18;27(20):7024. doi: 10.3390/molecules27207024 (PMC9609934; doi:10.3390/molecules27207024)
Supplement: Supplementary file 1 [file molecules-27-07024-s001.zip › supplementary table S9.xlsx]

## Sheet: linear relation 
number	Vicenin II concentration in the mixed control solution（μg•mL-1）	Vicenin II Peak area（Am）
1	9.375	105.404
2	18.75	208.979
3	30	342.98
4	37.5	438.185
5	75	908.593
6	150	1866.8
编号	Vicenin I concentration in the mixed control solution（μg•mL-1）	Vicenin I Peak area（Am）
1	17.8125	281.382
2	35.625	554.604
3	57	880.661
4	71.25	1145.59
5	142.5	2334.57
6	285	4711.21
编号	Vicenin III concentration in the mixed control solution（μg•mL-1）	Vicenin III Peak area（Am）
1	18.125	314.599
2	36.25	630.47
3	58	995.883
4	72.5	1290.3
5	145	2615.83
6	290	5265.45
编号	Rutin concentration in the mixed control solution（μg•mL-1）	Rutin Peak area（Am）
1	14.06	66.034		,
2	28.125	245.325
3	45	465.339
4	56.25	677.695
5	112.5	1519.86
6	225	3203.99

## Sheet: initial data
sample number	Vicenin II Peak area（Am）	Vicenin II average Peak area（Am）	SD	RSD%	Vicenin I Peak area（Am）	Vicenin I average Peak area（Am）	SD	RSD%	Vicenin III Peak area（Am）	Vicenin III average Peak area（Am）	SD	RSD%	Rutin Peak area（Am）	Rutin average Peak area（Am）	SD	RSD%	Vicenin II concentration （μg•mL-1）	Vicenin I concentration （μg•mL-1）	Vicenin III concentration（μg•mL-1）	Rutin concentration （μg•mL-1）	Vicenin II concentration （μg/g）	Vicenin I concentration （μg/g）	Vicenin III concentration（μg/g）	Rutin concentration （μg/g）	the content of water（%）
FYSTP015	265.655	267.495	2.60286	0.973048	288.577	288.246	0.467398	0.162152	209.789	207.758	2.87227	1.38251	2615.81	2631.8	22.6076	0.859017	23.4382	19.6923	13.3081	186.984	43.0841	36.1983	24.4629	343.714	8.09
	269.336				287.916				205.727				2647.79
	248.531	243.782	6.71539	2.75467	270.357	260.753	13.5821	5.2088	194.109	189.305	6.79317	3.58847	2467.1	2405.61	86.9586	3.61482	21.5546	18.0416	12.298	171.902	43.1091	36.0832	24.596	343.803
	239.034				251.149				184.502				2344.12
FYSTP033	108.711	108.74	0.0417193	0.0383659	48.776	50.281	2.12839	4.23299	23.285	24.2235	1.32724	5.47914	2419.86	2401.77	25.5881	1.06538	10.8276	5.4052	3.26184	171.646	20.2281	10.098	6.09376	320.668	6.59
	108.77				51.786				25.162				2383.68
	122.121	119.809	3.26895	2.72846	54.983	55.3465	0.514067	0.928815	27.777	27.7185	0.0827315	0.29847	2704.25	2745.13	57.8152	2.1061	11.7068	5.70932	3.45314	194.541	23.4137	11.4186	6.90629	389.082
	117.498				55.71				27.66				2786.01
FYSTP016	70.059	71.6733	1.59343	2.22318	83.945	86.37	3.42947	3.97067	53.737	54.82	1.40752	2.56753	129.927	174.151	38.7709	22.2628	7.88318	7.57193	4.93661	23.108	14.6249	14.0474	9.15841	42.87	7.24
	73.245				88.795				56.411				190.233
	71.716	72.9375	1.72746	2.36841	84.192	87.3063	2.69796	3.09022	54.312	55.4155	1.56058	2.81615	202.293	207.817	7.81212	3.75913	7.9836	7.62814	4.96921	25.3529	15.9672	15.2563	9.93842	50.7057
	74.159				88.932				56.519				213.341
FYSTP064	500.017	521.752	30.7379	5.89129	235.667	238.59	4.13375	1.73257	181.671	178.819	4.03334	2.25554	376.953	385.205	11.6701	3.02958	43.6349	16.711	11.724	37.1811	82.2867	31.5136	22.1091	70.1161	5.71
	543.487				241.513				175.967				393.457
	573.881	573.881	0	0	257.189	257.189	0	0	188.215	188.215	0	0	468.248	468.248	0	0	47.7758	17.8276	12.2383	42.7184	95.5515	35.6553	24.4767	85.4368
	573.881				257.189				188.215				468.248
FYSTP065	103.251	103.364	0.160513	0.155289	46.632	43.664	4.19739	9.61292	43.661	42.9565	0.996313	2.31935	461.413	462.411	1.41139	0.305223	10.4005	5.00793	4.28724	42.3292	19.5697	9.42291	8.06686	79.6466	5.92
	103.478				40.696				42.252				463.409
	104.975	107.01	2.87792	2.6894	41	42.2295	1.73878	4.11744	11.743	18.692	9.82737	52.5753	468.131	468.881	1.06137	0.226362	10.6901	4.9218	2.95906	42.7607	21.3803	9.8436	5.91811	85.5213
	109.045				43.459				25.641				469.632
FYSTP066	124.846	121.306	5.00561	4.12641	24.781	27.195	3.41391	12.5535	123.417	122.105	1.85545	1.51955	190.258	189.812	0.631446	0.33267	11.8258	4.01915	8.61963	24.1523	22.2253	7.55359	16.1997	45.3918	6.03
	117.767				29.609				120.793				189.365
	104.037	104.077	0.0558614	0.0536734	37.147	38.316	1.65322	4.31469	145.902	136.719	12.986	9.49829	185.367	177.838	10.6476	5.98725	10.4571	4.68684	9.41959	23.3539	20.9142	9.37368	18.8392	46.7077
	104.116				39.485				127.537				170.309
FYSTP034	831.039	838.545	10.6158	1.26598	911.19	905.76	7.67989	0.847895	712.543	720.668	11.4912	1.59452	1210.4	1248.07	53.2741	4.26853	68.7992	56.7668	41.3835	94.7167	127.347	105.075	76.6009	175.321	7.45
	846.052				900.329				728.794				1285.74
	874.252	870.85	4.81115	0.552467	922.989	923.158	0.238295	0.025813	737.182	730.199	9.87475	1.35234	1334.18	1336.6	3.43159	0.25674	71.3653	57.8113	41.9052	100.62	142.731	115.623	83.8104	201.241
	867.448				923.326				723.217				1339.03
FYSTP035	247.541	247.772	0.32739	0.132133	395.975	395.835	0.198697	0.050197	279.753	280.82	1.50897	0.537343	210.495	209.067	2.0195	0.965957	21.8715	26.1517	17.3073	25.4362	40.6067	48.5532	32.1327	47.2249	7.17
	248.004				395.694				281.887				207.639
	259.028	257.614	1.9997	0.776238	409.294	409.319	0.0353553	0.0086376	294.821	295.769	1.34138	0.453523	235.579	238.701	4.41447	1.84938	22.6533	26.9613	18.1256	27.4122	45.3065	53.9226	36.2512	54.8244
	256.2				409.344				296.718				241.822
FYSTP036	557.799	558.116	0.449013	0.0804514	389.549	387.393	3.04904	0.787068	321.24	310.812	14.7481	4.74504	226.107	222.461	5.15622	2.31781	46.5235	25.6449	18.949	26.3293	86.9711	47.9405	35.4232	49.2201	6.53
	558.434				385.237				300.383				218.815
	605.755	603.673	2.94439	0.487746	425.942	425.119	1.1646	0.273948	326.829	339.807	18.353	5.401	238.091	244.163	8.58781	3.51724	50.1423	27.9099	20.5361	27.7765	100.285	55.8197	41.0721	55.5529
	601.591				424.295				352.784				250.236
FYSTP012	153.591	153.047	0.770039	0.503141	140.646	135.795	6.86035	5.05199	90.928	86.285	6.56619	7.60989	241.765	248.936	10.142	4.07414	14.347	10.5393	6.65893	28.0947	26.8748	19.7423	12.4735	52.627	6.34
	152.502				130.944				81.642				256.108
	144.009	160.116	22.7794	14.2268	112.769	128.973	22.9159	17.768	72.792	81.2925	12.0215	14.788	153.045	194.031	57.9637	29.8733	14.9086	10.1297	6.38565	24.4337	29.8172	20.2595	12.7713	48.8673
	176.224				145.177				89.793				235.018
	152.036	158.41	9.0142	5.69042	138.524	136.981	2.18213	1.59302	83.095	83.334	0.337997	0.405593	212.491	227.07	20.6178	9.07994	14.7731	10.6105	6.4974	26.6367	29.5461	21.2211	12.9948	53.2733
	164.784				135.438				83.573				241.649
FYSTP044	922.324	914.994	10.3669	1.133	1209.89	1210.28	0.550836	0.045513	949.688	923.365	37.2271	4.03167	178.999	201.9	32.3869	16.0411	74.8718	75.05	52.4786	24.9583	138.498	138.827	97.0749	46.1679	7.51
	907.663				1210.67				897.041				224.801
	692.117	692.117	0	0	976.214	976.214	0	0	665.729	665.729	0	0	176.977	176.977	0	0	57.1678	60.9968	38.3763	23.2965	114.336	121.994	76.7525	46.5929
	692.117				976.214				665.729				176.977
FYSTP055	343.13	342.89	0.338704	0.0987791	268.32	268.806	0.687308	0.255689	152.413	162.6	14.4059	8.85974	2211.91	2200.73	15.8116	0.718471	29.4272	18.5251	10.8362	158.24	54.5344	34.3307	20.0816	293.251	7.34
	342.651				269.292				172.786				2189.55
	319.767	315.803	5.60665	1.77537	215.901	208.503	10.4624	5.01784	144.151	145.259	1.56624	1.07824	2050.71	1979.22	101.096	5.10785	27.2754	14.9046	9.88699	143.47	54.5509	29.8092	19.774	286.94
	311.838				201.105				146.366				1907.74
FYSTP038	616.292	627.769	16.2302	2.58538	186.663	183.995	3.77241	2.05028	225.472	233.212	10.946	4.69359	648	654.763	9.56362	1.46062	52.0563	13.4332	14.7014	55.1552	99.2193	25.6037	28.0208	105.126	4.7
	639.245				181.328				240.952				661.525
	622.687	604.543	25.6588	4.24432	219.907	222.004	2.96561	1.33583	189.692	196.434	9.53463	4.85386	720.982	732.614	16.4508	2.2455	50.2114	15.7152	12.6882	60.3464	100.423	31.4304	25.3764	120.693
	586.4				224.101				203.176				744.247
FYSTP039	582.773	541.54	58.3123	10.7679	481.215	448.915	45.6791	10.1754	435.828	404.76	43.9368	10.855	329.205	325.27	5.56422	1.71064	45.2068	29.3386	24.0915	33.1847	85.6126	55.5614	45.6244	62.8451	5.31
	500.307				416.615				373.692				321.336
	484.719	492.852	11.5025	2.33386	421.601	419.625	2.79519	0.666118	417.471	418.24	1.08753	0.260025	355.266	357.825	3.61897	1.01138	41.3393	27.58	24.8293	35.3554	82.6786	55.16	49.6587	70.7108
	500.986				417.648				419.009				360.384
FYSTP059	452.094	445.982	8.64297	1.93796	260.643	303.994	61.3076	20.1674	319.473	299.726	27.9272	9.31759	1407.84	1398.68	12.9528	0.926075	37.6162	20.6377	18.3421	104.759	71.3805	39.1622	34.806	198.791	5.12
	439.871				347.345				279.978				1389.52
	465.776	469.677	5.51614	1.17446	367.081	351.502	22.032	6.26797	316.539	312.736	5.37825	1.71974	1629.92	1632.16	3.17703	0.194652	39.4983	23.49	19.0543	120.328	78.9967	46.9801	38.1086	240.657
	473.577				335.923				308.933				1634.41
FYSTP062	643.266	637.042	8.80207	1.38171	304.424	300.397	5.69433	1.8956	158.951	158.224	1.02884	0.650245	1469.27	1400.71	96.9627	6.9224	52.7929	20.4218	10.5967	104.895	99.8103	38.6095	20.0341	198.314	5.47
	630.818				296.371				157.496				1332.15
	714.184	712.88	1.84484	0.258787	337.924	337.231	0.979343	0.290407	180.588	192.351	16.6354	8.64846	1530.15	1526.98	4.48518	0.29373	58.817	22.6333	12.4647	113.314	117.634	45.2665	24.9294	226.629
	711.575				336.539				204.114				1523.8
FYSTP056	330.759	360.494	42.0516	11.665	329.231	325	5.98424	1.84131	248.831	254.777	8.40891	3.3005	509.427	568.175	83.0822	14.6226	30.8255	21.8989	15.8818	49.3815	58.6732	41.6823	30.2294	93.9928	4.83
	390.229				320.768				260.723				626.923
	354.693	384.413	42.0304	10.9337	292.959	333.535	57.3831	17.2045	233.334	250.111	23.7256	9.48603	601.886	644.114	59.7201	9.27166	32.7255	22.4113	15.6263	54.4452	65.4509	44.8226	31.2527	108.89
	414.133				374.111				266.887				686.343

## Sheet: RSD
Precision study							Repeatability study							Stability study
samples	number	Peak area	average of Peak area	SD	RSD（%）		samples	number	Peak area	average of Peak area	SD	RSD（%）		samples	number	Peak area	average of Peak area	SD	RSD（%）
ViceninII	1	269.54	264.973	2.58951	0.977271		ViceninII	1	269.54	268.182	5.49088	2.04745		ViceninII	1	269.54	267.734	3.52427	1.31633
	2	265.45						2	272.07						2	265.43
	3	265.43						3	275.23						3	262.25
	4	262.89						4	266.8						4	266.25
	5	262.25						5	259.36						5	272.78
	6	264.28						6	266.09						6	270.57
ViceninI	1	267.72	268.403	7.91098	2.94742		ViceninI	1	287.72	278.048	5.57785	2.00607			7	267.32
	2	265.82						2	277.08					ViceninI	1	287.72	285.976	7.74533	2.70839
	3	277.93						3	277.88						2	277.93
	4	260.54						4	271.01						3	280.49
	5	260.49						5	275.02						4	279.33
	6	277.92						6	279.58						5	300.35
Vienin III	1	209.08	206.953	4.21156	2.03503		Vienin III	1	209.08	203.687	4.9927	2.38794			6	289.24
	2	210.17						2	203.94						7	286.77
	3	211.41						3	208.09					Vienin III	1	219.08	211.289	5.33307	2.52407
	4	206.63						4	200.24						2	211.41
	5	204.33						5	195.78						3	204.33
	6	200.1						6	204.99						4	207.41
Rutin	1	2706.85	2767.99	74.6325	2.69627		Rutin	1	2896.85	2784.05	387.39	13.3728			5	217.05
	2	2647.14						2	2847.31						6	212.02
	3	2793.73						3	3047.56						7	207.72
	4	2802.31						4	2938.18					Rutin	1	2906.85	2933.51	70.5764	2.40587
	5	2839.78						5	2968.95						2	2893.73
	6	2818.12						6	2005.43						3	2839.78
															4	2939.37
															5	3007.15
															6	2902.77
															7	3044.89

## Sheet: eligible data 
sample number	Vicenin II Peak area（Am）	Vicenin II average Peak area（Am）	SD	RSD%	Vicenin I Peak area（Am）	Vicenin I average Peak area（Am）	SD	RSD%	Vicenin III Peak area（Am）	Vicenin III average Peak area（Am）	SD	RSD%	Rutin Peak area（Am）	Rutin average Peak area（Am）	SD	RSD%	Vicenin II concentration （μg•mL-1）	Vicenin I concentration （μg•mL-1）	Vicenin III concentration（μg•mL-1）	Rutin concentration （μg•mL-1）	Vicenin II concentration （μg/g）	Vicenin I concentration （μg/g）	Vicenin III concentration（μg/g）	Rutin concentration （μg/g）	the content of water（%）
FYSTP015	265.655	267.495	2.60286	0.973048	288.577	288.246	0.467398	0.162152	209.789	207.758	2.87227	1.38251	2615.81	2631.8	22.6076	0.859017	23.4382	19.6923	13.3081	186.984	43.0841	36.1983	24.4629	343.714	8.09
	269.336				287.916				205.727				2647.79
FYSTP033	122.121	119.809	3.26895	2.72846	54.983	55.3465	0.514067	0.928815	27.777	27.7185	0.0827315	0.29847	2704.25	2745.13	57.8152	2.1061	11.7068	5.70932	3.45314	194.541	23.4137	11.4186	6.90629	389.082
	117.498				55.71				27.66				2786.01
FYSTP016	71.716	72.9375	1.72746	2.36841	84.192	85.562	1.93747	2.26441	54.312	55.4155	1.56058	2.81615	202.293	202.817	0.741048	0.365378	7.9836	7.52341	4.96921	25.0195	15.9672	15.0468	9.93842	50.0389
	74.159				86.932				56.519				203.341
FYSTP064	500.017	510.252	14.4745	2.83673	235.667	238.59	4.13375	1.73257	181.671	178.819	4.03334	2.25554	376.953	385.205	11.6701	3.02958	42.7214	16.711	11.724	37.1811	80.5641	31.5136	22.1091	70.1161	5.71
	520.487				241.513				175.967				393.457
FYSTP065	103.251	103.364	0.160513	0.155289	46.632	46.164	0.661852	1.4337	43.661	42.9565	0.996313	2.31935	461.413	462.411	1.41139	0.305223	10.4005	5.15802	4.28724	42.3292	19.5697	9.70533	8.06686	79.6466	5.92
	103.478				45.696				42.252				463.409
FYSTP066	104.037	104.077	0.0558614	0.0536734	38.147	38.816	0.946109	2.43742	145.902	146.719	1.15612	0.78798	185.367	177.838	10.6476	5.98725	10.4571	4.71686	9.96697	23.3539	20.9142	9.43372	19.9339	46.7077
	104.116				39.485				147.537				170.309
FYSTP034	831.039	838.545	10.6158	1.26598	911.19	905.76	7.67989	0.847895	712.543	720.668	11.4912	1.59452	1210.4	1235.57	35.5965	2.88098	68.7992	56.7668	41.3835	93.8832	127.347	105.075	76.6009	173.778	7.45
	846.052				900.329				728.794				1260.74
	874.252	870.85	4.81115	0.552467	922.989	923.158	0.238295	0.025813	737.182	730.199	9.87475	1.35234	1334.18	1336.6	3.43159	0.25674	71.3653	57.8113	41.9052	100.62	142.731	115.623	83.8104	201.241
	867.448				923.326				723.217				1339.03
FYSTP035	247.541	247.772	0.32739	0.132133	395.975	395.835	0.198697	0.050197	279.753	280.82	1.50897	0.537343	210.495	209.067	2.0195	0.965957	21.8715	26.1517	17.3073	25.4362	40.6067	48.5532	32.1327	47.2249	7.17
	248.004				395.694				281.887				207.639
	259.028	257.614	1.9997	0.776238	409.294	409.319	0.0353553	0.0086376	294.821	295.769	1.34138	0.453523	235.579	238.701	4.41447	1.84938	22.6533	26.9613	18.1256	27.4122	45.3065	53.9226	36.2512	54.8244
	256.2				409.344				296.718				241.822
FYSTP036	557.799	558.116	0.449013	0.0804514	389.549	387.393	3.04904	0.787068	311.24	305.812	7.67706	2.51039	226.107	222.461	5.15622	2.31781	46.5235	25.6449	18.6753	26.3293	86.9711	47.9405	34.9115	49.2201	6.53
	558.434				385.237				300.383				218.815
FYSTP012	153.591	153.047	0.770039	0.503141	135.646	133.295	3.32482	2.49433	83.928	82.785	1.61645	1.95258	241.765	243.936	3.07096	1.25892	14.347	10.3892	6.46735	27.7613	26.8748	19.4611	12.1146	52.0025	6.34
	152.502				130.944				81.642				246.108
FYSTP044	922.324	914.994	10.3669	1.133	1209.89	1210.28	0.550836	0.045513	929.688	913.365	23.0849	2.52746	178.999	181.9	4.10263	2.25543	74.8718	75.05	51.9312	23.6247	138.498	138.827	96.0624	43.701	7.51
	907.663				1210.67				897.041				184.801
FYSTP055	343.13	342.89	0.338704	0.0987791	268.32	268.806	0.687308	0.255689	162.413	161.1	1.85757	1.15306	2211.91	2200.73	15.8116	0.718471	29.4272	18.5251	10.7541	158.24	54.5344	34.3307	19.9295	293.251	7.34
	342.651				269.292				159.786				2189.55
	319.767	315.803	5.60665	1.77537	215.901	213.503	3.39128	1.5884	144.151	145.259	1.56624	1.07824	2050.71	2009.22	58.6694	2.92	27.2754	15.2048	9.88699	145.471	54.5509	30.4096	19.774	290.941
	311.838				211.105				146.366				1967.74
FYSTP038	616.292	627.769	16.2302	2.58538	186.663	183.995	3.77241	2.05028	225.472	228.712	4.58205	2.00342	648	654.763	9.56362	1.46062	52.0563	13.4332	14.455	55.1552	99.2193	25.6037	27.5513	105.126	4.7
	639.245				181.328				231.952				661.525
FYSTP039	484.719	492.852	11.5025	2.33386	421.601	419.625	2.79519	0.666118	417.471	418.24	1.08753	0.260025	355.266	357.825	3.61897	1.01138	41.3393	27.58	24.8293	35.3554	82.6786	55.16	49.6587	70.7108
	500.986				417.648				419.009				360.384
FYSTP059	465.776	469.677	5.51614	1.17446	347.081	341.502	7.8899	2.31035	316.539	312.736	5.37825	1.71974	1629.92	1632.16	3.17703	0.194652	39.4983	22.8896	19.0543	120.328	78.9967	45.7793	38.1086	240.657
	473.577				335.923				308.933				1634.41
FYSTP062	643.266	637.042	8.80207	1.38171	304.424	300.397	5.69433	1.8956	158.951	158.224	1.02884	0.650245	1369.27	1350.71	26.252	1.94357	52.7929	20.4218	10.5967	101.561	99.8103	38.6095	20.0341	192.011	5.47
	630.818				296.371				157.496				1332.15
FYSTP056	380.759	385.494	6.6963	1.73707	329.231	325	5.98424	1.84131	248.831	252.277	4.87338	1.93176	509.427	515.175	8.1289	1.57789	32.8113	21.8989	15.7449	45.8475	62.4531	41.6823	29.9689	87.2661	4.83
	390.229				320.768				255.723				520.923

## Sheet: content calculation
samples number	the content of Vicenin II(μg/g)	the content of Vicenin I(μg/g)	the content of Vicenin III(μg/g)	the content of Rutin(μg/g)	average content of Vicenin Ⅱ	average content of Vicenin I	average content of Vicenin III	average content of Rutin
FYSTP015	43.0841	36.1983	24.4629	343.714	33.9188	18.8861	15.2363	163.218
FYSTP033	23.4137	11.4186	6.90629	389.082
FYSTP016	15.9672	15.0468	9.93842	50.0389
FYSTP064	80.5641	31.5136	22.1091	70.1161
FYSTP065	19.5697	9.70533	8.06686	79.6466
FYSTP066	20.9142	9.43372	19.9339	46.7077
FYSTP034	127.347	105.075	76.6009	173.778	85.2401	64.5502	45.2129	177.209
	142.731	115.623	83.8104	201.241
FYSTP035	45.3065	53.9226	36.2512	54.8244
FYSTP036	86.9711	47.9405	34.9115	49.2201
FYSTP055	54.5344	34.3307	19.9295	293.251
	54.5509	30.4096	19.774	290.941
FYSTP038	99.2193	25.6037	27.5513	105.126	84.6316	41.3669	33.0643	139.154
FYSTP039	82.6786	55.16	49.6587	70.7108
FYSTP059	78.9967	45.7793	38.1086	240.657
FYSTP062	99.8103	38.6095	20.0341	192.011
FYSTP056	62.4531	41.6823	29.9689	87.2661
	Vicenin Ⅱ	Vicenin Ⅰ	Vicenin Ⅲ	Rutin
ZJ	33.9188	18.8861	15.2363	163.218	231.259
GP	84.6316	41.3669	33.0643	139.154	298.217
RS	85.2401	64.5502	45.2129	177.209	372.213

## Sheet: sample peak area
sample nubmer
FYSTP015	result
	Retention time	S1	S2	S3	S4	S5	Cross-reference fingerprinting
0	14.988	265.655	269.336	248.531	239.034	1871.8	578.872
1	19.723	288.577	287.916	270.357	251.149	4700.95	1159.79
2	29.576	209.789	205.727	194.109	184.502	5277.13	1214.25
3	39.101	2615.81	2647.79	2467.1	2344.12	3361.19	2687.2
FYSTP016	result
	Retention time	S1	S2	S3	S4	S5	Cross-reference fingerprinting
0	15.178	70.059	71.716	73.245	74.159	1871.8	432.197
1	19.951	83.945	84.192	88.795	88.932	4700.95	1009.36
2	29.814	53.737	54.312	56.411	56.519	5277.13	1099.62
3	39.576	129.927	202.293	190.233	213.341	3361.19	819.396
FYSTP033	result
	Retention time	S1	S2	S3	S4	S5	Cross-reference fingerprinting
0	15.03	108.711	108.77	122.121	117.498	1871.8	465.781
1	19.747	48.776	51.786	54.983	55.71	4700.95	982.441
2	29.559	23.285	25.162	27.777	27.66	5277.13	1076.2
3	39.112	2419.86	2383.68	2704.25	2786.01	3361.19	2731
FYSTP034	result
	Retention time	S1	S2	S3	S4	S5	Cross-reference fingerprinting
	15.253	831.039	846.052	874.252	867.448	1871.8	1058.12
1	19.98	911.19	900.329	922.989	923.326	4700.95	1671.76
2	29.857	712.543	728.794	737.182	723.217	5277.13	1635.77
3	39.387	1210.4	1285.74	1334.18	1339.03	3361.19	1706.11
FYSTP035	result
	Retention time	S1	S2	S3	S4	S5	Cross-reference fingerprinting
0	14.93	247.541	248.004	259.028	256.2	1871.8	576.515
1	19.649	395.975	395.694	409.294	409.344	4700.95	1262.25
2	29.455	279.753	281.887	294.821	296.718	5277.13	1286.06
3	39.129	210.495	207.639	235.579	241.822	3361.19	851.344
FYSTP036	result
	Retention time	S1	S2	S3	S4	S5	Cross-reference fingerprinting
0	14.957	557.799	558.434	605.755	601.591	1871.8	839.077
1	19.65	389.549	385.237	425.942	424.295	4700.95	1265.19
2	29.487	321.24	300.383	326.829	352.784	5277.13	1315.67
3	39.104	226.107	218.815	238.091	250.236	3361.19	858.887
FYSTP038	result
	Retention time	S1	S2	S3	S4	S5	Cross-reference fingerprinting
0	14.998	616.292	639.245	622.687	586.4	1871.8	867.286
1	19.697	186.663	181.328	219.907	224.101	4700.95	1102.59
2	29.457	225.472	240.952	189.692	203.176	5277.13	1227.28
3	38.877	648	661.525	720.982	744.247	3361.19	1227.19
FYSTP039	result
	Retention time	S1	S2	S3	S4	S5	Cross-reference fingerprinting
0	14.892	582.773	500.307	484.719	580.986	1871.8	804.118
1	19.582	481.215	416.615	421.601	417.648	4700.95	1287.61
2	29.398	435.828	373.692	417.471	419.009	5277.13	1384.62
3	38.794	329.205	321.336	355.266	360.384	3361.19	945.476
FYSTP044	result
	Retention time	S1	S2	S3	S4	S5	Cross-reference fingerprinting
0	15.277	922.324	907.663	692.117	692.117	1871.8	1017.21
1	20.08	1209.89	1210.67	976.214	976.214	4700.95	1814.79
2	29.93	949.688	897.041	665.729	665.729	5277.13	1691.06
3	39.45	178.999	224.801	176.977	176.977	3361.19	823.788
FYSTP055	result
	Retention time	S1	S2	S3	S4	S5	Cross-reference fingerprinting
0	15.077	343.13	342.651	319.767	311.838	1871.8	637.838
1	19.803	268.32	269.292	215.901	201.105	4700.95	1131.11
2	29.709	152.413	172.786	144.151	146.366	5277.13	1178.57
3	39.243	2211.91	2189.55	2050.71	1907.74	3361.19	2344.22
FYSTP059	result
	Retention time	S1	S2	S3	S4	S5	Cross-reference fingerprinting
0	14.909	452.094	439.871	465.776	673.577	1871.8	780.625
1	19.605	260.643	347.345	367.081	335.923	4700.95	1202.39
2	29.339	319.473	279.978	316.539	308.933	5277.13	1300.41
3	38.769	1407.84	1389.52	1629.92	1634.41	3361.19	1884.57
FYSTP062	result
	Retention time	S1	S2	S3	S4	S5	Cross-reference fingerprinting
0	15.095	643.266	630.818	714.184	711.575	1871.8	914.33
1	19.782	304.424	296.371	337.924	336.539	4700.95	1195.24
2	29.68	158.951	157.496	180.588	204.114	5277.13	1195.65
3	39.272	1469.27	1332.15	1530.15	1523.8	3361.19	1843.31
FYSTP064	result
	Retention time	S1	S2	S3	S4	S5	Cross-reference fingerprinting
0	15.279	500.017	543.487	573.881	573.881	1871.8	812.614
1	20.031	235.667	241.513	257.189	257.189	4700.95	1138.5
2	29.931	181.671	175.967	188.215	188.215	5277.13	1202.24
3	39.482	376.953	393.457	468.248	468.248	3361.19	1013.62
FYSTP065	result
	Retention time	S1	S2	S3	S4	S5	Cross-reference fingerprinting
0	15.139	103.251	109.045	104.975	103.478	1871.8	458.511
1	19.93	46.632	43.459	41	40.696	4700.95	974.548
2	30.005	43.661	25.641	11.743	42.252	5277.13	1080.09
3	39.477	461.413	469.632	468.131	463.409	3361.19	1044.75
FYSTP012	result
	Retention time	S1	S2	S3	S4	S5	S6	S7	Cross-reference fingerprinting
0	15.267	153.591	152.502	144.009	176.224	152.036	164.784	1871.8	402.136
1	20.008	140.646	130.944	112.769	145.177	138.524	135.438	4700.95	786.35
2	29.847	90.928	81.642	72.792	89.793	83.095	83.573	5277.13	825.564
3	39.485	241.765	256.108	153.045	235.018	212.491	241.649	3361.19	671.609
FYSTP056	result
	Retention time	S1	S2	S3	S4	S5	Cross-reference fingerprinting
0	15.094	330.759	390.229	354.693	414.133	1871.8	640.738
1	19.79	329.231	320.768	292.959	374.111	4700.95	1101.11
2	29.626	248.831	260.723	233.334	266.887	5277.13	1198.57
3	40.283	509.427	626.923	601.886	686.343	3361.19	1469.22
FYSTP066	result
	Retention time	S1	S2	S3	S4	S5	Cross-reference fingerprinting
0	14.776	124.846	117.767	104.037	104.116	1871.8	464.514
1	19.133	24.781	29.609	37.147	39.485	4700.95	966.395
2	30.217	123.417	120.793	145.902	127.537	5277.13	1118.95
3	38.81	190.258	189.365	185.367	170.309	3361.19	819.297
